# Supplementary material for: A cross-cohort replicable and heritable latent dimension linking behaviour to multi-featured brain structure
Source: Commun Biol. 2022 Nov 26;5:1297. doi: 10.1038/s42003-022-04244-5 (PMC9701210; doi:10.1038/s42003-022-04244-5)
Supplement: Supplementary file 4 — Supplementary Data 1 [file 42003_2022_4244_MOESM4_ESM.csv]

Category	Label	avg	stdv
Emotion	Stress	0.046000003775406	0.033991286289871
Emotion	Physical aggression	0.031742726497839	0.045318645560043
Emotion	Hostility/cynicism	0.009040441061624	0.026769998804679
Emotion	Rejection	0.038459902297577	0.038641037916948
Alertness	Sleep latency	0.003544774131813	0.024581396521764
Alertness	Sleep disturbance	0.097634408934944	0.039943300869497
Emotion	Hostility	0.10123593116193	0.02128351620224
Emotion	Sadness	0.243733439589724	0.031928595408302
Alertness	Subjective sleep quality1	-0.051582128578043	0.049620492227381
Emotion	Anger – Irritability/frustration	0.273805823085607	0.020735406263485
Emotion	Loneliness	0.169058051001037	0.029816490165472
Emotion	Fear	0.148705421272967	0.039015923988016
Alertness	Use of sleep meds	0.176391904706336	0.034182353175449
Alertness	Daytime dysfunction	0.135647935703262	0.026931778708097
Emotion	Somatic symptoms of anxiety	0.154511575984158	0.040872235904131
Emotion	Instrumental support	0.065119757358813	0.045072170527844
Emotion	Meaning/Purpose	-0.14248659315243	0.018756784602921
Emotion	Friendship	-0.030081733881084	0.03552917154749
Emotion	Emotion recognition - RT-CR Rev	0.465481204533053	0.022360462821331
Emotion	Emotional support	0.024257276455007	0.033388364174344
Emotion	Self-efficacy	0.044557208332086	0.017828382272974
Emotion	Emotion recognition - CR	0.340206800214615	0.015381450419572
Cognition	Executive function/Inhibition	0.640218592583663	0.028451502638385
Cognition	Processing speed	0.500216673340241	0.026880354664076
Cognition	Executive function-Cognitive flexibility	0.593603269806605	0.024854872179125
Cognition	Self-regulation/Impulsivity_200	0.365403294756804	0.022872540880446
Cognition	Working memory	0.58333423382895	0.021683241585616
Emotion	Life satisfaction	0.104339369685404	0.02662276057928
Cognition	Episodic memory	0.47872087875036	0.018703852313809
Cognition	Self-regulation/Impulsivity_40K	0.393218595146463	0.023874100927822
Cognition	Language/Reading decoding	0.610130570691548	0.024327095546945
Cognition	Language/Vocabulary comprehension	0.720979717874053	0.018473290762255
