# Supplementary material for: A cross-cohort replicable and heritable latent dimension linking behaviour to multi-featured brain structure
Source: Commun Biol. 2022 Nov 26;5:1297. doi: 10.1038/s42003-022-04244-5 (PMC9701210; doi:10.1038/s42003-022-04244-5)
Supplement: Supplementary file 5 — Supplementary Data 2 [file 42003_2022_4244_MOESM5_ESM.csv]

brain_feature	Label	avg	sd
ct	17Networks_LH_VisCent_ExStr_1	0.193718	0.047862510067902
ct	17Networks_LH_VisCent_ExStr_2	0.76098	0.050042944058079
ct	17Networks_LH_VisCent_Striate_1	0.399758	0.057258611317425
ct	17Networks_LH_VisCent_ExStr_4	0.539006	0.037302605539024
ct	17Networks_LH_VisCent_ExStr_5	0.078679	0.061561445442744
ct	17Networks_LH_VisCent_ExStr_6	0.257826	0.055710414914987
ct	17Networks_LH_VisPeri_ExStrInf_1	0.438968	0.00913310297763
ct	17Networks_LH_VisPeri_ExStrInf_2	0.697538	0.07200808996217
ct	17Networks_LH_VisPeri_ExStrInf_3	0.194514	0.042229629763947
ct	17Networks_LH_VisPeri_StriCal_1	0.648374	0.061612487614119
ct	17Networks_LH_VisPeri_ExStrSup_5	0.317368	0.078221123873286
ct	17Networks_LH_VisPeri_ExStrSup_6	0.223244	0.025107901744272
ct	17Networks_LH_SomMotA_1	-0.224524	0.084428916432701
ct	17Networks_LH_SomMotA_2	0.288108	0.034728764302808
ct	17Networks_LH_SomMotA_3	0.239732	0.062109540490975
ct	17Networks_LH_SomMotA_4	-0.0831786	0.03640168651038
ct	17Networks_LH_SomMotA_5	0.232346	0.046620672238826
ct	17Networks_LH_SomMotA_6	-0.541212	0.069423001735736
ct	17Networks_LH_SomMotA_7	0.0941196	0.032642725809895
ct	17Networks_LH_SomMotA_8	0.153064	0.018731505011611
ct	17Networks_LH_SomMotB_Aud_1	0.601068	0.071403036490054
ct	17Networks_LH_SomMotB_Aud_2	0.624822	0.073454336631679
ct	17Networks_LH_SomMotB_S2_1	0.62791	0.069337475797724
ct	17Networks_LH_SomMotB_S2_2	0.457798	0.065697980714783
ct	17Networks_LH_SomMotB_Aud_5	0.22431	0.081839821908408
ct	17Networks_LH_SomMotB_S2_3	0.380364	0.094884166908921
ct	17Networks_LH_SomMotB_Cent_1	0.419058	0.073064818278019
ct	17Networks_LH_SomMotB_Cent_2	-0.248406	0.040872975546197
ct	17Networks_LH_DorsAttnA_TempOcc_1	0.175922	0.044520882403654
ct	17Networks_LH_DorsAttnA_TempOcc_2	0.170906	0.055150325746998
ct	17Networks_LH_DorsAttnA_ParOcc_1	0.322854	0.066350549583255
ct	17Networks_LH_DorsAttnA_SPL_1	0.03257336	0.067766700205543
ct	17Networks_LH_DorsAttnA_SPL_2	-0.0800628	0.073829878163925
ct	17Networks_LH_DorsAttnA_SPL_3	0.1244406	0.05361955882698
ct	17Networks_LH_DorsAttnB_PostC_1	0.310538	0.039659347826206
ct	17Networks_LH_DorsAttnB_PostC_2	0.0862474	0.042190571716913
ct	17Networks_LH_DorsAttnB_PostC_3	-0.0578854	0.02841412914907
ct	17Networks_LH_DorsAttnB_PostC_4	-0.070872	0.027685195095935
ct	17Networks_LH_DorsAttnB_FEF_1	-0.437996	0.06799574420506
ct	17Networks_LH_SalVentAttnA_ParOper_1	0.45256	0.083962528844717
ct	17Networks_LH_SalVentAttnA_Ins_1	0.1274422	0.08671047180243
ct	17Networks_LH_SalVentAttnA_FrOper_1	0.1511276	0.058940022300641
ct	17Networks_LH_SalVentAttnA_FrOper_2	0.0876354	0.038225403494273
ct	17Networks_LH_SalVentAttnA_ParMed_1	-0.1175686	0.065432303373792
ct	17Networks_LH_SalVentAttnA_FrMed_1	-0.22206	0.065901124421363
ct	17Networks_LH_SalVentAttnA_FrMed_2	-0.329844	0.061874069528357
ct	17Networks_LH_SalVentAttnB_IPL_1	0.193018	0.026172534649896
ct	17Networks_LH_SalVentAttnB_PFCl_1	-0.394368	0.072236558403623
ct	17Networks_LH_SalVentAttnB_Ins_1	-0.20775	0.096743377292712
ct	17Networks_LH_SalVentAttnB_PFCmp_1	-0.120954	0.085373720300805
ct	17Networks_LH_Limbic_OFC_1	0.0587496	0.052812789405598
ct	17Networks_LH_Limbic_OFC_2	-0.144906	0.047141129918575
ct	17Networks_LH_Limbic_TempPole_1	0.1181176	0.051787416992934
ct	17Networks_LH_Limbic_TempPole_2	-0.43916	0.104039685697334
ct	17Networks_LH_Limbic_TempPole_3	0.410954	0.03566763420806
ct	17Networks_LH_Limbic_TempPole_4	0.0768134	0.077148283945918
ct	17Networks_LH_ContA_Temp_1	0.22054	0.048326802087455
ct	17Networks_LH_ContA_IPS_1	0.1027079	0.065697851504444
ct	17Networks_LH_ContA_IPS_2	-0.0167958	0.026525819303087
ct	17Networks_LH_ContA_IPS_3	0.1125392	0.065976178043291
ct	17Networks_LH_ContA_PFCd_1	-0.52828	0.081075961912271
ct	17Networks_LH_ContA_PFClv_1	-0.256362	0.102073328886639
ct	17Networks_LH_ContA_PFCl_2	-0.547158	0.053767004008035
ct	17Networks_LH_ContA_PFCl_3	-0.342392	0.077335844664683
ct	17Networks_LH_ContA_PFCl_4	-0.30078	0.078774657409601
ct	17Networks_LH_ContA_Cingm_1	-0.145363	0.082614243142451
ct	17Networks_LH_ContB_Temp_1	-0.257378	0.091265203774495
ct	17Networks_LH_ContB_IPL_1	0.06620716	0.045248157424673
ct	17Networks_LH_ContB_PFCl_1	-0.269696	0.057590401370367
ct	17Networks_LH_ContB_PFClv_1	-0.209374	0.07682333616812
ct	17Networks_LH_ContB_PFClv_2	-0.285002	0.073552116013069
ct	17Networks_LH_ContC_pCun_1	0.19005	0.065218365128237
ct	17Networks_LH_ContC_pCun_2	-0.0747738	0.085813663872369
ct	17Networks_LH_ContC_Cingp_1	-0.018099	0.070481380697316
ct	17Networks_LH_DefaultA_IPL_1	0.03874856	0.073072442565361
ct	17Networks_LH_DefaultA_PFCd_1	-0.630924	0.106241298608404
ct	17Networks_LH_DefaultA_pCunPCC_1	0.226308	0.058629469296592
ct	17Networks_LH_DefaultA_pCunPCC_2	0.1499388	0.083216119743713
ct	17Networks_LH_DefaultA_pCunPCC_3	0.0224244	0.065060370470817
ct	17Networks_LH_DefaultA_PFCm_1	-0.484726	0.069762098807304
ct	17Networks_LH_DefaultA_PFCm_2	-0.376434	0.084483136068685
ct	17Networks_LH_DefaultA_PFCm_3	-0.455314	0.064634934284797
ct	17Networks_LH_DefaultB_Temp_1	0.2784156	0.117983883419728
ct	17Networks_LH_DefaultB_Temp_2	0.08770892	0.052868078348206
ct	17Networks_LH_DefaultB_Temp_3	0.241306	0.097161343290426
ct	17Networks_LH_DefaultB_Temp_4	0.06223516	0.057260545101562
ct	17Networks_LH_DefaultB_IPL_1	0.06777298	0.058530927010018
ct	17Networks_LH_DefaultB_PFCd_1	-0.405976	0.064454522572121
ct	17Networks_LH_DefaultB_PFCd_2	-0.26372	0.097324860390344
ct	17Networks_LH_DefaultB_PFCd_3	-0.363366	0.083410098489332
ct	17Networks_LH_DefaultB_PFCd_4	-0.436438	0.13540309106516
ct	17Networks_LH_DefaultB_PFCv_1	0.372508	0.086207004181795
ct	17Networks_LH_DefaultB_PFCv_2	0.02852756	0.04736397916738
ct	17Networks_LH_DefaultB_PFCv_3	0.0152356	0.089524193396534
ct	17Networks_LH_DefaultB_PFCv_4	0.059751	0.088371818030411
ct	17Networks_LH_DefaultC_IPL_1	0.01114702	0.077251155085746
ct	17Networks_LH_DefaultC_Rsp_1	0.422724	0.036724421438601
ct	17Networks_LH_DefaultC_PHC_1	0.474896	0.061194285108987
ct	17Networks_LH_TempPar_1	0.10938	0.106352897177275
ct	17Networks_LH_TempPar_2	0.327822	0.052428947347815
ct	17Networks_RH_VisCent_ExStr_1	0.153905	0.082860469779021
ct	17Networks_RH_VisCent_ExStr_2	0.260414	0.07295732882994
ct	17Networks_RH_VisCent_Striate_1	0.357668	0.078179739830726
ct	17Networks_RH_VisCent_ExStr_4	0.544738	0.075926634457218
ct	17Networks_RH_VisCent_ExStr_5	0.1128844	0.079944992005754
ct	17Networks_RH_VisCent_ExStr_6	0.206262	0.089240864350364
ct	17Networks_RH_VisPeri_ExStrInf_1	0.555902	0.113117944951276
ct	17Networks_RH_VisPeri_ExStrInf_2	0.349786	0.0570986280921
ct	17Networks_RH_VisPeri_StriCal_1	0.35937	0.091667464238955
ct	17Networks_RH_VisPeri_ExStrSup_4	0.477936	0.112262211496122
ct	17Networks_RH_VisPeri_ExStrSup_5	0.0684644	0.114289559043248
ct	17Networks_RH_VisPeri_ExStrSup_6	0.0076972	0.066037686412381
ct	17Networks_RH_SomMotA_1	0.25992	0.130846387225632
ct	17Networks_RH_SomMotA_2	-0.192805	0.089366059692704
ct	17Networks_RH_SomMotA_3	-0.60534	0.056509861528763
ct	17Networks_RH_SomMotA_4	0.09301078	0.092680149270715
ct	17Networks_RH_SomMotA_5	-0.279034	0.064708283704639
ct	17Networks_RH_SomMotA_6	-0.335924	0.035207326368243
ct	17Networks_RH_SomMotA_7	0.063347	0.090583479815582
ct	17Networks_RH_SomMotA_8	-0.654462	0.05524973547448
ct	17Networks_RH_SomMotA_9	-0.0913224	0.05196334900004
ct	17Networks_RH_SomMotA_10	-0.215592	0.044318822976248
ct	17Networks_RH_SomMotA_11	0.0151402	0.058822434331639
ct	17Networks_RH_SomMotB_Aud_1	0.674964	0.161132601077498
ct	17Networks_RH_SomMotB_Aud_2	0.06547082	0.087148256583032
ct	17Networks_RH_SomMotB_S2_3	0.0890528	0.067045922826821
ct	17Networks_RH_SomMotB_S2_4	0.46123	0.065332745618105
ct	17Networks_RH_SomMotB_S2_5	0.1643528	0.080397842876535
ct	17Networks_RH_SomMotB_S2_6	0.41237	0.117214228445185
ct	17Networks_RH_SomMotB_Cent_1	0.1851404	0.117990234387427
ct	17Networks_RH_DorsAttnA_TempOcc_1	0.307944	0.064958345345306
ct	17Networks_RH_DorsAttnA_ParOcc_1	0.250962	0.084019965008324
ct	17Networks_RH_DorsAttnA_SPL_1	0.02184858	0.12083372438658
ct	17Networks_RH_DorsAttnA_SPL_2	-0.2234188	0.082025342103523
ct	17Networks_RH_DorsAttnA_SPL_3	-0.0021284	0.096695509949015
ct	17Networks_RH_DorsAttnA_SPL_4	-0.0472926	0.096353014440649
ct	17Networks_RH_DorsAttnB_PostC_1	0.1730588	0.116612339637364
ct	17Networks_RH_DorsAttnB_PostC_2	-0.0356308	0.112943559750877
ct	17Networks_RH_DorsAttnB_PostC_3	-0.291508	0.067461976475641
ct	17Networks_RH_DorsAttnB_PostC_4	-0.3074	0.040654170142803
ct	17Networks_RH_DorsAttnB_FEF_1	-0.620944	0.039651066568253
ct	17Networks_RH_SalVentAttnA_ParOper_1	0.300274	0.079735034207054
ct	17Networks_RH_SalVentAttnA_PrC_1	-0.43663	0.043184578265858
ct	17Networks_RH_SalVentAttnA_Ins_1	0.04348758	0.047069735979523
ct	17Networks_RH_SalVentAttnA_Ins_2	0.434436	0.081676515780241
ct	17Networks_RH_SalVentAttnA_FrOper_1	0.01525138	0.083266929646601
ct	17Networks_RH_SalVentAttnA_FrMed_1	-0.43745	0.040828331462356
ct	17Networks_RH_SalVentAttnA_ParMed_1	-0.32252	0.057802359813419
ct	17Networks_RH_SalVentAttnA_ParMed_2	-0.2446	0.074915338549592
ct	17Networks_RH_SalVentAttnA_FrMed_4	-0.481858	0.036935202314323
ct	17Networks_RH_SalVentAttnB_IPL_1	0.0359508	0.092914056507614
ct	17Networks_RH_SalVentAttnB_PFClv_1	-0.306182	0.068807066279562
ct	17Networks_RH_SalVentAttnB_PFCl_2	-0.583992	0.024197684186715
ct	17Networks_RH_SalVentAttnB_Ins_1	0.0302254	0.092011125388727
ct	17Networks_RH_SalVentAttnB_Ins_2	-0.083453	0.056012498221379
ct	17Networks_RH_SalVentAttnB_PFCmp_1	-0.690358	0.053435361138482
ct	17Networks_RH_Limbic_OFC_1	-0.227952	0.0420172312272
ct	17Networks_RH_Limbic_OFC_2	0.401012	0.04241831880214
ct	17Networks_RH_Limbic_OFC_3	-0.479648	0.037848548453012
ct	17Networks_RH_Limbic_OFC_4	-0.367398	0.039697875509906
ct	17Networks_RH_Limbic_TempPole_1	0.400368	0.048584612481731
ct	17Networks_RH_Limbic_TempPole_2	-0.0167396	0.047673279678453
ct	17Networks_RH_Limbic_TempPole_3	0.204104	0.021785732257604
ct	17Networks_RH_Limbic_TempPole_4	-0.0486772	0.053590553973625
ct	17Networks_RH_ContA_IPS_1	0.0359834	0.118372949286566
ct	17Networks_RH_ContA_IPS_2	-0.00759446	0.065606920799242
ct	17Networks_RH_ContA_PFCd_1	-0.659738	0.037449405469246
ct	17Networks_RH_ContA_PFCl_1	-0.265572	0.059681111919937
ct	17Networks_RH_ContA_PFCl_2	-0.58128	0.070160210589764
ct	17Networks_RH_ContA_Cingm_1	-0.177572	0.062653546747172
ct	17Networks_RH_ContB_Temp_1	-0.0119968	0.043514371628233
ct	17Networks_RH_ContB_Temp_2	-0.358146	0.027557631973738
ct	17Networks_RH_ContB_IPL_1	-0.09243336	0.057220344112457
ct	17Networks_RH_ContB_IPL_2	-0.0144356	0.067910243739807
ct	17Networks_RH_ContB_PFCld_1	-0.318206	0.042195562325913
ct	17Networks_RH_ContB_PFCld_2	-0.477756	0.040052244381557
ct	17Networks_RH_ContB_PFClv_1	-0.215642	0.048554075730056
ct	17Networks_RH_ContB_PFClv_2	-0.400672	0.036469838497038
ct	17Networks_RH_ContB_PFCmp_1	-0.578128	0.067283231714893
ct	17Networks_RH_ContB_PFCld_3	-0.608096	0.03254873392315
ct	17Networks_RH_ContC_pCun_1	-0.0072132	0.118738126895703
ct	17Networks_RH_ContC_pCun_2	-0.223728	0.08514330108705
ct	17Networks_RH_ContC_Cingp_1	0.048979	0.022981987762158
ct	17Networks_RH_DefaultA_IPL_1	0.144957	0.081328504812274
ct	17Networks_RH_DefaultA_PFCd_1	-0.609218	0.024384210464971
ct	17Networks_RH_DefaultA_pCunPCC_1	-0.0237834	0.103725381502311
ct	17Networks_RH_DefaultA_PFCm_1	-0.44465	0.049898869225665
ct	17Networks_RH_DefaultA_PFCm_2	-0.1105	0.044331756614193
ct	17Networks_RH_DefaultA_PFCm_3	-0.551452	0.039142615140024
ct	17Networks_RH_DefaultB_Temp_1	0.0818738	0.065708461998437
ct	17Networks_RH_DefaultB_AntTemp_1	0.148612	0.073454454732167
ct	17Networks_RH_DefaultB_PFCd_1	-0.641112	0.042084275804628
ct	17Networks_RH_DefaultB_PFCv_1	0.1711448	0.094930081824467
ct	17Networks_RH_DefaultC_IPL_1	-0.02794368	0.08909322705962
ct	17Networks_RH_DefaultC_Rsp_1	0.398848	0.06388560847327
ct	17Networks_RH_DefaultC_PHC_1	0.335478	0.045609657639583
ct	17Networks_RH_TempPar_1	0.285952	0.046059943226192
ct	17Networks_RH_TempPar_2	0.184084	0.0519395030781
ct	17Networks_RH_TempPar_3	0.36093	0.045022403867408
ct	17Networks_RH_TempPar_4	0.213548	0.103835035850141
sa	17Networks_LH_VisCent_ExStr_1	-0.0426582	0.076500547342486
sa	17Networks_LH_VisCent_ExStr_2	-0.060224	0.026702470681568
sa	17Networks_LH_VisCent_Striate_1	-0.32566	0.046593460914596
sa	17Networks_LH_VisCent_ExStr_4	-0.1162938	0.061576378077961
sa	17Networks_LH_VisCent_ExStr_5	0.010411	0.041749742017167
sa	17Networks_LH_VisCent_ExStr_6	0.0224894	0.055106517607267
sa	17Networks_LH_VisPeri_ExStrInf_1	-0.32183	0.079268805970571
sa	17Networks_LH_VisPeri_ExStrInf_2	0.0300708	0.086023020082999
sa	17Networks_LH_VisPeri_ExStrInf_3	-0.0038088	0.086786715372804
sa	17Networks_LH_VisPeri_StriCal_1	0.0633346	0.099519324838445
sa	17Networks_LH_VisPeri_ExStrSup_5	-0.0965602	0.043757821731663
sa	17Networks_LH_VisPeri_ExStrSup_6	0.20892	0.074354219113646
sa	17Networks_LH_SomMotA_1	-0.04879452	0.03972986841725
sa	17Networks_LH_SomMotA_2	-0.02830446	0.07204882490234
sa	17Networks_LH_SomMotA_3	0.0801122	0.044266781114059
sa	17Networks_LH_SomMotA_4	0.0380621164	0.040519727211594
sa	17Networks_LH_SomMotA_5	-0.03734692	0.052820544844142
sa	17Networks_LH_SomMotA_6	-0.0298484	0.06960510554047
sa	17Networks_LH_SomMotA_7	-0.208974	0.087553728818366
sa	17Networks_LH_SomMotA_8	-0.1195554	0.061378927538692
sa	17Networks_LH_SomMotB_Aud_1	-0.543146	0.068790453407432
sa	17Networks_LH_SomMotB_Aud_2	-0.450166	0.051617836355276
sa	17Networks_LH_SomMotB_S2_1	-0.791774	0.054220675761189
sa	17Networks_LH_SomMotB_S2_2	-0.159768	0.046631662741103
sa	17Networks_LH_SomMotB_Aud_5	-0.430708	0.08532125303815
sa	17Networks_LH_SomMotB_S2_3	-0.224266	0.067160238087726
sa	17Networks_LH_SomMotB_Cent_1	-0.0193542	0.035965250363372
sa	17Networks_LH_SomMotB_Cent_2	0.0610826	0.074322463752892
sa	17Networks_LH_DorsAttnA_TempOcc_1	0.619138	0.070812824544711
sa	17Networks_LH_DorsAttnA_TempOcc_2	0.311874	0.111081888397704
sa	17Networks_LH_DorsAttnA_ParOcc_1	0.158794	0.055430856749648
sa	17Networks_LH_DorsAttnA_SPL_1	0.0206702	0.06977225588083
sa	17Networks_LH_DorsAttnA_SPL_2	0.296868	0.107510845824968
sa	17Networks_LH_DorsAttnA_SPL_3	0.488784	0.120436346175065
sa	17Networks_LH_DorsAttnB_PostC_1	-0.1791212	0.09324389549563
sa	17Networks_LH_DorsAttnB_PostC_2	-0.1197348	0.079840022862597
sa	17Networks_LH_DorsAttnB_PostC_3	0.1123802	0.081665065145385
sa	17Networks_LH_DorsAttnB_PostC_4	0.284334	0.072372250414092
sa	17Networks_LH_DorsAttnB_FEF_1	-0.04448596	0.027756148092053
sa	17Networks_LH_SalVentAttnA_ParOper_1	-0.153032	0.077004258453673
sa	17Networks_LH_SalVentAttnA_Ins_1	-0.474992	0.065092944855798
sa	17Networks_LH_SalVentAttnA_FrOper_1	-0.397168	0.06817574436704
sa	17Networks_LH_SalVentAttnA_FrOper_2	0.21892	0.03557192432242
sa	17Networks_LH_SalVentAttnA_ParMed_1	-0.1233244	0.072669437033735
sa	17Networks_LH_SalVentAttnA_FrMed_1	-0.02880982	0.039952110363809
sa	17Networks_LH_SalVentAttnA_FrMed_2	0.183042	0.017839320895146
sa	17Networks_LH_SalVentAttnB_IPL_1	-0.1673008	0.076045101375434
sa	17Networks_LH_SalVentAttnB_PFCl_1	-0.179054	0.046612358125287
sa	17Networks_LH_SalVentAttnB_Ins_1	-0.43805	0.101544480893843
sa	17Networks_LH_SalVentAttnB_PFCmp_1	0.456914	0.062130811840825
sa	17Networks_LH_Limbic_OFC_1	-0.0175712	0.039556646789952
sa	17Networks_LH_Limbic_OFC_2	-0.504376	0.09272113825876
sa	17Networks_LH_Limbic_TempPole_1	0.1662508	0.071685088220633
sa	17Networks_LH_Limbic_TempPole_2	0.392674	0.044614829709414
sa	17Networks_LH_Limbic_TempPole_3	-0.26998	0.070272219973472
sa	17Networks_LH_Limbic_TempPole_4	-0.357118	0.080207354525629
sa	17Networks_LH_ContA_Temp_1	0.406268	0.052974395418919
sa	17Networks_LH_ContA_IPS_1	0.20683	0.06441238894809
sa	17Networks_LH_ContA_IPS_2	-0.02806386	0.033342918023742
sa	17Networks_LH_ContA_IPS_3	0.0649626	0.096463694273027
sa	17Networks_LH_ContA_PFCd_1	0.2300544	0.099764055986112
sa	17Networks_LH_ContA_PFClv_1	0.1029782	0.089347499370156
sa	17Networks_LH_ContA_PFCl_2	0.348048	0.025485787607998
sa	17Networks_LH_ContA_PFCl_3	0.308356	0.042024008376165
sa	17Networks_LH_ContA_PFCl_4	0.359298	0.061855759392315
sa	17Networks_LH_ContA_Cingm_1	0.328904	0.08463241742973
sa	17Networks_LH_ContB_Temp_1	0.429874	0.044677367088941
sa	17Networks_LH_ContB_IPL_1	-0.010766	0.064803057003509
sa	17Networks_LH_ContB_PFCl_1	0.276482	0.024228069877727
sa	17Networks_LH_ContB_PFClv_1	-0.0466144	0.076554951592304
sa	17Networks_LH_ContB_PFClv_2	0.0148274	0.038477809699878
sa	17Networks_LH_ContC_pCun_1	0.0030488	0.058912815080422
sa	17Networks_LH_ContC_pCun_2	0.294502	0.100453918639344
sa	17Networks_LH_ContC_Cingp_1	0.2042078	0.118019953945085
sa	17Networks_LH_DefaultA_IPL_1	0.0643822	0.076330349695911
sa	17Networks_LH_DefaultA_PFCd_1	-0.1130134	0.08150977532051
sa	17Networks_LH_DefaultA_pCunPCC_1	0.0184758	0.06289777965636
sa	17Networks_LH_DefaultA_pCunPCC_2	0.27924	0.104236416141385
sa	17Networks_LH_DefaultA_pCunPCC_3	0.164635	0.080702067197811
sa	17Networks_LH_DefaultA_PFCm_1	-0.0205628	0.04959367490114
sa	17Networks_LH_DefaultA_PFCm_2	-0.0413724	0.043245936644961
sa	17Networks_LH_DefaultA_PFCm_3	0.208154	0.050328285089003
sa	17Networks_LH_DefaultB_Temp_1	-0.1273386	0.056232040331114
sa	17Networks_LH_DefaultB_Temp_2	0.0416028	0.055588305880824
sa	17Networks_LH_DefaultB_Temp_3	-0.23026	0.03758744737276
sa	17Networks_LH_DefaultB_Temp_4	-0.245132	0.076741918597335
sa	17Networks_LH_DefaultB_IPL_1	-0.0913318	0.11405452551828
sa	17Networks_LH_DefaultB_PFCd_1	-0.0406998	0.082038910470581
sa	17Networks_LH_DefaultB_PFCd_2	-0.176384	0.089604472712025
sa	17Networks_LH_DefaultB_PFCd_3	-0.1498304	0.052430453372062
sa	17Networks_LH_DefaultB_PFCd_4	0.233382	0.10854326980518
sa	17Networks_LH_DefaultB_PFCv_1	-0.0956322	0.078424379699173
sa	17Networks_LH_DefaultB_PFCv_2	0.1082984	0.030754813327348
sa	17Networks_LH_DefaultB_PFCv_3	-0.227509	0.104962975281763
sa	17Networks_LH_DefaultB_PFCv_4	0.0885624	0.072040330709957
sa	17Networks_LH_DefaultC_IPL_1	-0.04476176	0.052111658194957
sa	17Networks_LH_DefaultC_Rsp_1	-0.0993316	0.029269630588718
sa	17Networks_LH_DefaultC_PHC_1	-0.401494	0.106297886291309
sa	17Networks_LH_TempPar_1	-0.37534	0.096577117631456
sa	17Networks_LH_TempPar_2	0.03404016	0.055045079147259
sa	17Networks_RH_VisCent_ExStr_1	-0.1459952	0.051998926769694
sa	17Networks_RH_VisCent_ExStr_2	0.455204	0.05607038594481
sa	17Networks_RH_VisCent_Striate_1	-0.423342	0.062232866879166
sa	17Networks_RH_VisCent_ExStr_4	0.1340218	0.069826624966412
sa	17Networks_RH_VisCent_ExStr_5	0.1310232	0.072016382658392
sa	17Networks_RH_VisCent_ExStr_6	0.1584436	0.114029987480487
sa	17Networks_RH_VisPeri_ExStrInf_1	-0.1733114	0.067385319987368
sa	17Networks_RH_VisPeri_ExStrInf_2	-0.1724892	0.073179619657388
sa	17Networks_RH_VisPeri_StriCal_1	-0.230536	0.075133440490903
sa	17Networks_RH_VisPeri_ExStrSup_4	-0.184783	0.075634077769217
sa	17Networks_RH_VisPeri_ExStrSup_5	-0.01649538	0.042865658361584
sa	17Networks_RH_VisPeri_ExStrSup_6	0.285054	0.062361480739315
sa	17Networks_RH_SomMotA_1	-0.390982	0.063366048638052
sa	17Networks_RH_SomMotA_2	-0.0112728	0.086517253578116
sa	17Networks_RH_SomMotA_3	-0.163816	0.044087098226125
sa	17Networks_RH_SomMotA_4	0.013232	0.060922423355444
sa	17Networks_RH_SomMotA_5	0.058257	0.078320237400687
sa	17Networks_RH_SomMotA_6	-0.0265864	0.055333683966459
sa	17Networks_RH_SomMotA_7	-0.0964282	0.057987815959044
sa	17Networks_RH_SomMotA_8	-0.262138	0.065486435007565
sa	17Networks_RH_SomMotA_9	-0.0315816	0.044326739297178
sa	17Networks_RH_SomMotA_10	-0.1512224	0.036995698112078
sa	17Networks_RH_SomMotA_11	-0.22509	0.048672397208274
sa	17Networks_RH_SomMotB_Aud_1	-0.777378	0.038599690672336
sa	17Networks_RH_SomMotB_Aud_2	-0.687156	0.057970693716739
sa	17Networks_RH_SomMotB_S2_3	-0.85643	0.056541827437747
sa	17Networks_RH_SomMotB_S2_4	-1	0
sa	17Networks_RH_SomMotB_S2_5	-0.0508174	0.064893130447683
sa	17Networks_RH_SomMotB_S2_6	-0.655368	0.039135573587211
sa	17Networks_RH_SomMotB_Cent_1	-0.182656	0.068609705800273
sa	17Networks_RH_DorsAttnA_TempOcc_1	0.710354	0.071820559243158
sa	17Networks_RH_DorsAttnA_ParOcc_1	0.342476	0.073318558223686
sa	17Networks_RH_DorsAttnA_SPL_1	-0.1018628	0.049412901672539
sa	17Networks_RH_DorsAttnA_SPL_2	0.2270428	0.095111586303668
sa	17Networks_RH_DorsAttnA_SPL_3	-0.0169224	0.099975330521084
sa	17Networks_RH_DorsAttnA_SPL_4	0.0618574	0.11645027069011
sa	17Networks_RH_DorsAttnB_PostC_1	-0.45569	0.073780399497428
sa	17Networks_RH_DorsAttnB_PostC_2	-0.286676	0.053208185742421
sa	17Networks_RH_DorsAttnB_PostC_3	0.306632	0.094470479886576
sa	17Networks_RH_DorsAttnB_PostC_4	0.335536	0.077351950718776
sa	17Networks_RH_DorsAttnB_FEF_1	-0.12236948	0.086517941628035
sa	17Networks_RH_SalVentAttnA_ParOper_1	-0.745866	0.03496679181738
sa	17Networks_RH_SalVentAttnA_PrC_1	0.305566	0.058350538814993
sa	17Networks_RH_SalVentAttnA_Ins_1	-0.377966	0.093907151112149
sa	17Networks_RH_SalVentAttnA_Ins_2	-0.69184	0.072937701842052
sa	17Networks_RH_SalVentAttnA_FrOper_1	-0.342964	0.059163964792769
sa	17Networks_RH_SalVentAttnA_FrMed_1	0.147974	0.028709817658773
sa	17Networks_RH_SalVentAttnA_ParMed_1	-0.01853302	0.03367603371913
sa	17Networks_RH_SalVentAttnA_ParMed_2	-0.174658	0.068923160621086
sa	17Networks_RH_SalVentAttnA_FrMed_4	-0.0014772	0.049864156357047
sa	17Networks_RH_SalVentAttnB_IPL_1	-0.07634906	0.060658668250861
sa	17Networks_RH_SalVentAttnB_PFClv_1	-0.253074	0.066755460675513
sa	17Networks_RH_SalVentAttnB_PFCl_2	0.178056	0.036045980774561
sa	17Networks_RH_SalVentAttnB_Ins_1	-0.3142	0.076393714073869
sa	17Networks_RH_SalVentAttnB_Ins_2	-0.620344	0.089871957695379
sa	17Networks_RH_SalVentAttnB_PFCmp_1	0.405252	0.045058989891031
sa	17Networks_RH_Limbic_OFC_1	-0.372396	0.071365230890119
sa	17Networks_RH_Limbic_OFC_2	-0.254236	0.031805692572243
sa	17Networks_RH_Limbic_OFC_3	0.0022522	0.054076298640902
sa	17Networks_RH_Limbic_OFC_4	0.230032	0.088032567950731
sa	17Networks_RH_Limbic_TempPole_1	-0.385918	0.079668826525813
sa	17Networks_RH_Limbic_TempPole_2	0.1081066	0.033268378857408
sa	17Networks_RH_Limbic_TempPole_3	0.0497808	0.055834383418285
sa	17Networks_RH_Limbic_TempPole_4	0.429684	0.028808544392246
sa	17Networks_RH_ContA_IPS_1	0.0784346	0.102022302854817
sa	17Networks_RH_ContA_IPS_2	-0.0820118	0.064238509172458
sa	17Networks_RH_ContA_PFCd_1	0.1113842	0.074559278384384
sa	17Networks_RH_ContA_PFCl_1	0.324056	0.050912001335638
sa	17Networks_RH_ContA_PFCl_2	-0.00240856	0.020433873303733
sa	17Networks_RH_ContA_Cingm_1	0.231624	0.018303138528679
sa	17Networks_RH_ContB_Temp_1	0.1739892	0.085928978948897
sa	17Networks_RH_ContB_Temp_2	0.58481	0.028317765625134
sa	17Networks_RH_ContB_IPL_1	0.158295	0.083560762622178
sa	17Networks_RH_ContB_IPL_2	0.132354	0.0680108714692
sa	17Networks_RH_ContB_PFCld_1	0.0985204	0.056018275306368
sa	17Networks_RH_ContB_PFCld_2	0.434728	0.074318064560375
sa	17Networks_RH_ContB_PFClv_1	-0.00611178	0.039687431119839
sa	17Networks_RH_ContB_PFClv_2	0.303972	0.070563235257463
sa	17Networks_RH_ContB_PFCmp_1	0.24332	0.057296771287744
sa	17Networks_RH_ContB_PFCld_3	0.353782	0.083292115293106
sa	17Networks_RH_ContC_pCun_1	0.1311108	0.034263702415238
sa	17Networks_RH_ContC_pCun_2	0.294792	0.101515143550113
sa	17Networks_RH_ContC_Cingp_1	0.199748	0.070708868750674
sa	17Networks_RH_DefaultA_IPL_1	0.10354	0.056143513890743
sa	17Networks_RH_DefaultA_PFCd_1	0.400738	0.093470388733545
sa	17Networks_RH_DefaultA_pCunPCC_1	0.1508972	0.11307130183738
sa	17Networks_RH_DefaultA_PFCm_1	0.337352	0.054847680625529
sa	17Networks_RH_DefaultA_PFCm_2	0.26826	0.045524319874107
sa	17Networks_RH_DefaultA_PFCm_3	0.441118	0.107171641631544
sa	17Networks_RH_DefaultB_Temp_1	-0.192978	0.07572787115719
sa	17Networks_RH_DefaultB_AntTemp_1	-0.1205382	0.055471256621786
sa	17Networks_RH_DefaultB_PFCd_1	0.2005786	0.069874340854136
sa	17Networks_RH_DefaultB_PFCv_1	-0.312234	0.06867595998601
sa	17Networks_RH_DefaultC_IPL_1	0.1153428	0.079267436373331
sa	17Networks_RH_DefaultC_Rsp_1	0.0179168	0.034880628946451
sa	17Networks_RH_DefaultC_PHC_1	-0.660898	0.081184715741327
sa	17Networks_RH_TempPar_1	-0.34847	0.063271418507886
sa	17Networks_RH_TempPar_2	-0.342514	0.086664572519571
sa	17Networks_RH_TempPar_3	0.158292	0.053009040926997
sa	17Networks_RH_TempPar_4	-0.245972	0.060385885519714
gmv	Node_1_cortex_gmv	0.347144	0.056050917298471
gmv	Node_2_cortex_gmv	0.572426	0.071378997121002
gmv	Node_3_cortex_gmv	0.388818	0.055961097826973
gmv	Node_4_cortex_gmv	0.421898	0.069077514214106
gmv	Node_5_cortex_gmv	0.237702	0.070709791189057
gmv	Node_6_cortex_gmv	0.0488222	0.086798107722461
gmv	Node_7_cortex_gmv	0.01199612	0.063790320560466
gmv	Node_8_cortex_gmv	0.10972666	0.075379204531674
gmv	Node_9_cortex_gmv	0.0052966	0.088189662539325
gmv	Node_10_cortex_gmv	0.266906	0.089978178076687
gmv	Node_11_cortex_gmv	0.1027646	0.067890004520548
gmv	Node_12_cortex_gmv	0.37152	0.093432875905647
gmv	Node_13_cortex_gmv	-0.398886	0.127716363399527
gmv	Node_14_cortex_gmv	0.421028	0.015502235967756
gmv	Node_15_cortex_gmv	0.376514	0.061101854145353
gmv	Node_16_cortex_gmv	0.328874	0.101640504376946
gmv	Node_17_cortex_gmv	0.163511	0.070237472584084
gmv	Node_18_cortex_gmv	0.1034072	0.101348132438146
gmv	Node_19_cortex_gmv	0.0565322	0.091390284698101
gmv	Node_20_cortex_gmv	0.179305	0.097336554798287
gmv	Node_21_cortex_gmv	-0.255316	0.103079944121056
gmv	Node_22_cortex_gmv	-0.16119	0.056417505705233
gmv	Node_23_cortex_gmv	-0.20484	0.051013655034706
gmv	Node_24_cortex_gmv	-0.212744	0.051289798498337
gmv	Node_25_cortex_gmv	-0.343896	0.090035849693331
gmv	Node_26_cortex_gmv	-0.290798	0.082778523905661
gmv	Node_27_cortex_gmv	0.09920314	0.068445975736328
gmv	Node_28_cortex_gmv	0.18075472	0.104363356382362
gmv	Node_29_cortex_gmv	0.329336	0.060679633156439
gmv	Node_30_cortex_gmv	0.209792	0.069031238001357
gmv	Node_31_cortex_gmv	0.204094	0.059313934534812
gmv	Node_32_cortex_gmv	-0.11087	0.099803053019434
gmv	Node_33_cortex_gmv	0.1486424	0.07290861950963
gmv	Node_34_cortex_gmv	0.353248	0.097352254570708
gmv	Node_35_cortex_gmv	-0.26495	0.092111418673257
gmv	Node_36_cortex_gmv	-0.288816	0.080026293366618
gmv	Node_37_cortex_gmv	0.120298	0.096076214080281
gmv	Node_38_cortex_gmv	0.2014356	0.083167347239166
gmv	Node_39_cortex_gmv	-0.291194	0.108123812270933
gmv	Node_40_cortex_gmv	-0.1621776	0.112661853263649
gmv	Node_41_cortex_gmv	-0.41907	0.125045554699078
gmv	Node_42_cortex_gmv	-0.368572	0.095517052508963
gmv	Node_43_cortex_gmv	-0.24584	0.076689590884291
gmv	Node_44_cortex_gmv	-0.2011468	0.102229458089144
gmv	Node_45_cortex_gmv	-0.26938	0.140099562097817
gmv	Node_46_cortex_gmv	-0.0538758	0.104528596360996
gmv	Node_47_cortex_gmv	-0.118812	0.087462567321683
gmv	Node_48_cortex_gmv	-0.239505	0.121768937336252
gmv	Node_49_cortex_gmv	-0.323168	0.122348920591888
gmv	Node_50_cortex_gmv	-0.01640176	0.085596302600247
gmv	Node_51_cortex_gmv	0.0984902	0.089521120319174
gmv	Node_52_cortex_gmv	-0.26299	0.128233976191959
gmv	Node_53_cortex_gmv	0.2404884	0.115866763106596
gmv	Node_54_cortex_gmv	-0.03927618	0.143580705046019
gmv	Node_55_cortex_gmv	-0.098247	0.132488676546337
gmv	Node_56_cortex_gmv	-0.27408	0.122031715754553
gmv	Node_57_cortex_gmv	0.326388	0.041851446450511
gmv	Node_58_cortex_gmv	0.250888	0.080229453880729
gmv	Node_59_cortex_gmv	-0.1480868	0.084151605978139
gmv	Node_60_cortex_gmv	0.0144928	0.109495886026371
gmv	Node_61_cortex_gmv	-0.0484004	0.115925942095805
gmv	Node_62_cortex_gmv	0.03162864	0.141797589513179
gmv	Node_63_cortex_gmv	0.061136	0.088607690004875
gmv	Node_64_cortex_gmv	0.09868294	0.061321951098836
gmv	Node_65_cortex_gmv	-0.1033792	0.116373521529599
gmv	Node_66_cortex_gmv	-9.58000000000042E-05	0.115173562043118
gmv	Node_67_cortex_gmv	0.243974	0.060307932148267
gmv	Node_68_cortex_gmv	-0.01619826	0.066634768526558
gmv	Node_69_cortex_gmv	-0.080955	0.092932415582508
gmv	Node_70_cortex_gmv	0.269444	0.077915750846668
gmv	Node_71_cortex_gmv	0.193036	0.036821134963496
gmv	Node_72_cortex_gmv	0.05883726	0.077348529866462
gmv	Node_73_cortex_gmv	0.233708	0.064850688662496
gmv	Node_74_cortex_gmv	0.0753424	0.144708361456068
gmv	Node_75_cortex_gmv	0.00200042	0.060287573639864
gmv	Node_76_cortex_gmv	-0.330176	0.115355477893336
gmv	Node_77_cortex_gmv	0.324016	0.123110726299539
gmv	Node_78_cortex_gmv	0.1316604	0.136638075715739
gmv	Node_79_cortex_gmv	0.2266846	0.096849110738303
gmv	Node_80_cortex_gmv	0.007291	0.102015852160338
gmv	Node_81_cortex_gmv	0.332814	0.08669836232594
gmv	Node_82_cortex_gmv	0.1450102	0.074341041963373
gmv	Node_83_cortex_gmv	0.206794	0.076726469552561
gmv	Node_84_cortex_gmv	-0.063266436	0.066152758959808
gmv	Node_85_cortex_gmv	0.01473436	0.075490758250583
gmv	Node_86_cortex_gmv	-0.0936636	0.088451510593658
gmv	Node_87_cortex_gmv	-0.1825054	0.111497396968718
gmv	Node_88_cortex_gmv	0.1235856	0.035404030233859
gmv	Node_89_cortex_gmv	-0.1138126	0.070787762069443
gmv	Node_90_cortex_gmv	-0.1595876	0.080825463430778
gmv	Node_91_cortex_gmv	-0.0426576	0.101243102099847
gmv	Node_92_cortex_gmv	-0.00189934	0.051536982891687
gmv	Node_93_cortex_gmv	0.30492	0.069989698170517
gmv	Node_94_cortex_gmv	0.03019022	0.085615056292933
gmv	Node_95_cortex_gmv	-0.1599252	0.126296495260953
gmv	Node_96_cortex_gmv	-0.01431102	0.05958010153652
gmv	Node_97_cortex_gmv	0.1393236	0.084840688052962
gmv	Node_98_cortex_gmv	-0.281666	0.082828820950198
gmv	Node_99_cortex_gmv	-0.343872	0.125840203909561
gmv	Node_100_cortex_gmv	-0.1348328	0.093636940291746
gmv	Node_101_cortex_gmv	0.302014	0.040120390451739
gmv	Node_102_cortex_gmv	0.351684	0.043524984549107
gmv	Node_103_cortex_gmv	0.336862	0.077024264163963
gmv	Node_104_cortex_gmv	0.451826	0.085594955926153
gmv	Node_105_cortex_gmv	0.368922	0.09752915036029
gmv	Node_106_cortex_gmv	0.1116688	0.099943765286785
gmv	Node_107_cortex_gmv	0.0940442	0.079315476700326
gmv	Node_108_cortex_gmv	0.021027	0.07854529510098
gmv	Node_109_cortex_gmv	0.306346	0.061919302967653
gmv	Node_110_cortex_gmv	0.1401612	0.086405509044273
gmv	Node_111_cortex_gmv	0.250724	0.084856755358663
gmv	Node_112_cortex_gmv	0.274966	0.066831215610671
gmv	Node_113_cortex_gmv	0.0509922	0.057253362034033
gmv	Node_114_cortex_gmv	0.1873554	0.114447081377377
gmv	Node_115_cortex_gmv	-0.396236	0.122922225939819
gmv	Node_116_cortex_gmv	0.26248	0.084328273728329
gmv	Node_117_cortex_gmv	0.1287206	0.064637281817849
gmv	Node_118_cortex_gmv	0.309536	0.110020384611216
gmv	Node_119_cortex_gmv	0.233132	0.08354424498432
gmv	Node_120_cortex_gmv	-0.390768	0.153655939423115
gmv	Node_121_cortex_gmv	0.175284	0.053692170565176
gmv	Node_122_cortex_gmv	-0.03501808	0.108216027408776
gmv	Node_123_cortex_gmv	0.262768	0.07813531480707
gmv	Node_124_cortex_gmv	-0.41833	0.022986068606876
gmv	Node_125_cortex_gmv	-0.29292	0.093750133333239
gmv	Node_126_cortex_gmv	-0.342968	0.030387788172225
gmv	Node_127_cortex_gmv	-0.60408	0.030167330839834
gmv	Node_128_cortex_gmv	-0.133394	0.032803822643101
gmv	Node_129_cortex_gmv	-0.400956	0.043204982698758
gmv	Node_130_cortex_gmv	0.049722	0.098102826613202
gmv	Node_131_cortex_gmv	0.28808	0.081886655200955
gmv	Node_132_cortex_gmv	0.1480964	0.088678700649029
gmv	Node_133_cortex_gmv	-0.1378148	0.068491499145514
gmv	Node_134_cortex_gmv	-0.0900922	0.06183131582944
gmv	Node_135_cortex_gmv	-0.1554482	0.108595298858652
gmv	Node_136_cortex_gmv	-0.0668874	0.087709900141318
gmv	Node_137_cortex_gmv	-0.1445246	0.068474638668634
gmv	Node_138_cortex_gmv	-0.233614	0.074582724071999
gmv	Node_139_cortex_gmv	0.0594658	0.058498865721482
gmv	Node_140_cortex_gmv	0.397852	0.055668763862691
gmv	Node_141_cortex_gmv	-0.492936	0.127720961787797
gmv	Node_142_cortex_gmv	-0.483148	0.080318386873741
gmv	Node_143_cortex_gmv	0.0984038	0.087019601976796
gmv	Node_144_cortex_gmv	-0.284346	0.146356720310343
gmv	Node_145_cortex_gmv	-0.39723	0.099623872641049
gmv	Node_146_cortex_gmv	-0.45804	0.081006994142481
gmv	Node_147_cortex_gmv	-0.2270992	0.109798200591813
gmv	Node_148_cortex_gmv	-0.426004	0.1004564994413
gmv	Node_149_cortex_gmv	-0.1347266	0.08070615519773
gmv	Node_150_cortex_gmv	-0.263392	0.148899849966345
gmv	Node_151_cortex_gmv	-0.1220788	0.111090094136246
gmv	Node_152_cortex_gmv	-0.0070882	0.092993660973208
gmv	Node_153_cortex_gmv	0.0956202	0.089166502136172
gmv	Node_154_cortex_gmv	-0.241606	0.108274521148791
gmv	Node_155_cortex_gmv	-0.435448	0.123483513352998
gmv	Node_156_cortex_gmv	-0.0799042	0.091940015987055
gmv	Node_157_cortex_gmv	-0.318316	0.129801172490852
gmv	Node_158_cortex_gmv	0.0349066	0.090369550086298
gmv	Node_159_cortex_gmv	-0.14294258	0.112073153840168
gmv	Node_160_cortex_gmv	0.596912	0.100995613617622
gmv	Node_161_cortex_gmv	0.334896	0.109697836943123
gmv	Node_162_cortex_gmv	-0.0070706	0.147847613360176
gmv	Node_163_cortex_gmv	0.2269012	0.09563331902219
gmv	Node_164_cortex_gmv	0.0654848	0.131127120267701
gmv	Node_165_cortex_gmv	-0.1401374	0.087968647163634
gmv	Node_166_cortex_gmv	-0.0932889	0.111474560910999
gmv	Node_167_cortex_gmv	-0.459954	0.128746203167317
gmv	Node_168_cortex_gmv	-0.0895732	0.079589589103726
gmv	Node_169_cortex_gmv	0.1683174	0.074181560065828
gmv	Node_170_cortex_gmv	-0.0654804	0.095893358530714
gmv	Node_171_cortex_gmv	0.1561174	0.094444766656496
gmv	Node_172_cortex_gmv	0.339676	0.068680345296162
gmv	Node_173_cortex_gmv	-0.0942739	0.088481961791938
gmv	Node_174_cortex_gmv	0.00520068	0.125802990786436
gmv	Node_175_cortex_gmv	0.1361234	0.073645600294926
gmv	Node_176_cortex_gmv	-0.1103914	0.09308311927412
gmv	Node_177_cortex_gmv	0.300812	0.072456819347802
gmv	Node_178_cortex_gmv	0.381176	0.070448161296091
gmv	Node_179_cortex_gmv	-0.1066998	0.093751016715554
gmv	Node_180_cortex_gmv	-0.076149	0.118634573552569
gmv	Node_181_cortex_gmv	0.1416804	0.081718685469114
gmv	Node_182_cortex_gmv	0.2074776	0.100973932719291
gmv	Node_183_cortex_gmv	0.04535848	0.124482567919577
gmv	Node_184_cortex_gmv	-0.0687072	0.133399650684325
gmv	Node_185_cortex_gmv	-0.0722432	0.139684279434731
gmv	Node_186_cortex_gmv	0.2654606	0.122512460802157
gmv	Node_187_cortex_gmv	0.1120689	0.076195262121736
gmv	Node_188_cortex_gmv	0.00756288	0.069450566570562
gmv	Node_189_cortex_gmv	0.326446	0.062201255051647
gmv	Node_190_cortex_gmv	0.0656444	0.099930343361263
gmv	Node_191_cortex_gmv	0.2083352	0.094703504820044
gmv	Node_192_cortex_gmv	-0.015701432	0.061473765069769
gmv	Node_193_cortex_gmv	-0.2380938	0.11328506826674
gmv	Node_194_cortex_gmv	-0.0404044	0.05191646879652
gmv	Node_195_cortex_gmv	0.200108	0.077305692028466
gmv	Node_196_cortex_gmv	-0.36991	0.08423821816729
gmv	Node_197_cortex_gmv	-0.0952682	0.083916994874102
gmv	Node_198_cortex_gmv	-0.1331574	0.079742293475922
gmv	Node_199_cortex_gmv	0.226208	0.070151605256045
gmv	Node_200_cortex_gmv	-0.158744	0.097064849868529
gmv	Node_1_subcortex_gmv	-0.308568	0.096340716314547
gmv	Node_2_subcortex_gmv	-0.52789	0.092994046314805
gmv	Node_3_subcortex_gmv	-0.336998	0.113154298283362
gmv	Node_4_subcortex_gmv	-0.36358	0.111092625092758
gmv	Node_5_subcortex_gmv	-0.24028	0.089690413924789
gmv	Node_6_subcortex_gmv	-0.01915086	0.071065413929337
gmv	Node_7_subcortex_gmv	0.1400378	0.078492659830076
gmv	Node_8_subcortex_gmv	0.06588836	0.07683932668008
gmv	Node_9_subcortex_gmv	-0.644184	0.175598721322224
gmv	Node_10_subcortex_gmv	-0.2259588	0.11931185229138
gmv	Node_11_subcortex_gmv	-0.555864	0.091409992779783
gmv	Node_12_subcortex_gmv	-0.497122	0.097205960825456
gmv	Node_13_subcortex_gmv	-0.653792	0.144248595556421
gmv	Node_14_subcortex_gmv	-0.7273	0.108555504466609
gmv	Node_15_subcortex_gmv	-0.352326	0.09373118280487
gmv	Node_16_subcortex_gmv	-0.50911	0.090690621620981
gmv	Node_17_subcortex_gmv	-0.278424	0.092161762841213
gmv	Node_18_subcortex_gmv	-0.477466	0.092995241706229
gmv	Node_19_subcortex_gmv	-0.339004	0.117604178837319
gmv	Node_20_subcortex_gmv	-0.366896	0.103356009646271
gmv	Node_21_subcortex_gmv	-0.1275548	0.089309731335393
gmv	Node_22_subcortex_gmv	0.025866	0.082517971936421
gmv	Node_23_subcortex_gmv	0.02928376	0.083648219648048
gmv	Node_24_subcortex_gmv	0.08263888	0.081217384039207
gmv	Node_25_subcortex_gmv	-0.669262	0.176732038889388
gmv	Node_26_subcortex_gmv	-0.323198	0.121139230103216
gmv	Node_27_subcortex_gmv	0	0
gmv	Node_28_subcortex_gmv	-0.459096	0.093840309462405
gmv	Node_29_subcortex_gmv	-0.652442	0.155974805882232
gmv	Node_30_subcortex_gmv	-0.540418	0.104024283318848
gmv	Node_31_subcortex_gmv	-0.374656	0.104348255280096
gmv	Node_32_subcortex_gmv	-0.278576	0.093352526104011
gmv	Node_1_cerebellum_gmv	-0.36759	0.103895871910293
gmv	Node_2_cerebellum_gmv	-0.229332	0.07724140191633
gmv	Node_3_cerebellum_gmv	-0.0676668	0.058431299482384
gmv	Node_4_cerebellum_gmv	-0.08698538	0.062272669463594
gmv	Node_5_cerebellum_gmv	-0.103172	0.141626953366935
gmv	Node_6_cerebellum_gmv	-0.013289118	0.042917025194928
gmv	Node_7_cerebellum_gmv	0.0641352	0.036174551237023
