# Supplementary material for: A cross-cohort replicable and heritable latent dimension linking behaviour to multi-featured brain structure
Source: Commun Biol. 2022 Nov 26;5:1297. doi: 10.1038/s42003-022-04244-5 (PMC9701210; doi:10.1038/s42003-022-04244-5)
Supplement: Supplementary file 6 — Supplementary Data 3 [file 42003_2022_4244_MOESM6_ESM.csv]

Category	Label	avg	stdv
Emotion	Stress	-0.300718689712348	0.083781278420762
Emotion	Physical aggression	-0.283244599052109	0.02027591857889
Emotion	Hostility/cynicism	-0.234439010553136	0.101496001358544
Emotion	Rejection	-0.227461707381517	0.097251762432923
Alertness	Sleep latency	-0.217058475572322	0.035852971133261
Alertness	Sleep disturbance	-0.190383447323079	0.034755719137469
Emotion	Hostility	-0.185550680969393	0.066402825348728
Emotion	Sadness	-0.122330946279929	0.074170150640073
Alertness	Subjective sleep quality1	-0.107868198464991	0.08269624882877
Emotion	Anger – Irritability/frustration	-0.10160185026936	0.056538765097591
Emotion	Loneliness	-0.094836909178437	0.11470780248982
Emotion	Fear	-0.040833485033103	0.091842768987229
Alertness	Use of sleep meds	-0.028861147901235	0.04159707672566
Alertness	Daytime dysfunction	-0.012300875654224	0.040803440100155
Emotion	Somatic symptoms of anxiety	0.124280253630765	0.058455215034098
Emotion	Instrumental support	0.126460402079737	0.122689786748082
Emotion	Meaning/Purpose	0.134537250624578	0.116394800300671
Emotion	Friendship	0.143954814358659	0.071892492550813
Emotion	Emotion recognition - RT-CR Rev	0.183698708921198	0.039179210210913
Emotion	Emotional support	0.208636524710096	0.127725737202418
Emotion	Self-efficacy	0.226392795731829	0.086759280841046
Emotion	Emotion recognition - CR	0.248957639875332	0.108492811512595
Cognition	Executive function/Inhibition	0.292375150646951	0.059811154761658
Cognition	Processing speed	0.322786019783868	0.059278580855514
Cognition	Executive function-Cognitive flexibility	0.381068103846152	0.0693388747153
Cognition	Self-regulation/Impulsivity_200	0.432790346094979	0.04169976295822
Cognition	Working memory	0.433701675413292	0.103996258899139
Emotion	Life satisfaction	0.43929423640288	0.023299380529384
Cognition	Episodic memory	0.462648092747311	0.054812316186752
Cognition	Self-regulation/Impulsivity_40K	0.480423821627266	0.02538440170047
Cognition	Language/Reading decoding	0.647179863790383	0.068578142366345
Cognition	Language/Vocabulary comprehension	0.699416520143048	0.021236806328576
