# Supplementary material for: A cross-cohort replicable and heritable latent dimension linking behaviour to multi-featured brain structure
Source: Commun Biol. 2022 Nov 26;5:1297. doi: 10.1038/s42003-022-04244-5 (PMC9701210; doi:10.1038/s42003-022-04244-5)
Supplement: Supplementary file 7 — Supplementary Data 4 [file 42003_2022_4244_MOESM7_ESM.csv]

brain_feature	Label	avg	sd
ct	17Networks_LH_VisCent_ExStr_1	0.312658	0.034714906308386
ct	17Networks_LH_VisCent_ExStr_2	0.535974	0.075210391103889
ct	17Networks_LH_VisCent_Striate_1	0.438626	0.059881218507976
ct	17Networks_LH_VisCent_ExStr_4	0.635208	0.057177874392111
ct	17Networks_LH_VisCent_ExStr_5	0.214491	0.072298671875768
ct	17Networks_LH_VisCent_ExStr_6	0.302682	0.141624797157842
ct	17Networks_LH_VisPeri_ExStrInf_1	0.482752	0.052488913781865
ct	17Networks_LH_VisPeri_ExStrInf_2	0.58049	0.045354678369491
ct	17Networks_LH_VisPeri_ExStrInf_3	0.14491	0.067138546398474
ct	17Networks_LH_VisPeri_StriCal_1	0.52314	0.067902262480716
ct	17Networks_LH_VisPeri_ExStrSup_5	0.17711	0.152511972972616
ct	17Networks_LH_VisPeri_ExStrSup_6	0.2697498	0.142804919803906
ct	17Networks_LH_SomMotA_1	-0.405974	0.12520482850114
ct	17Networks_LH_SomMotA_2	0.124457	0.048903908790607
ct	17Networks_LH_SomMotA_3	0.794396	0.081746047488548
ct	17Networks_LH_SomMotA_4	-0.0741344	0.034134645439787
ct	17Networks_LH_SomMotA_5	0.0962326	0.063285334184154
ct	17Networks_LH_SomMotA_6	-0.356716	0.042077326198322
ct	17Networks_LH_SomMotA_7	0.2003354	0.092557354061144
ct	17Networks_LH_SomMotA_8	0.2546128	0.120068221229433
ct	17Networks_LH_SomMotB_Aud_1	0.0831422	0.049113157093594
ct	17Networks_LH_SomMotB_Aud_2	0.249552	0.050752773027688
ct	17Networks_LH_SomMotB_S2_1	0.577344	0.127970601233252
ct	17Networks_LH_SomMotB_S2_2	0.087416	0.039905588098661
ct	17Networks_LH_SomMotB_Aud_5	0.1858684	0.146618542936424
ct	17Networks_LH_SomMotB_S2_3	-0.074184	0.060712296798095
ct	17Networks_LH_SomMotB_Cent_1	0.257864	0.042171035439031
ct	17Networks_LH_SomMotB_Cent_2	-0.01112014	0.036932850551345
ct	17Networks_LH_DorsAttnA_TempOcc_1	0.353278	0.057078357719892
ct	17Networks_LH_DorsAttnA_TempOcc_2	0.0808506	0.066119376175218
ct	17Networks_LH_DorsAttnA_ParOcc_1	0.48139	0.077593538390771
ct	17Networks_LH_DorsAttnA_SPL_1	-0.12911634	0.115902792028613
ct	17Networks_LH_DorsAttnA_SPL_2	-0.366436	0.121800275984909
ct	17Networks_LH_DorsAttnA_SPL_3	-0.270932	0.124813992484817
ct	17Networks_LH_DorsAttnB_PostC_1	0.1891922	0.060948358051715
ct	17Networks_LH_DorsAttnB_PostC_2	-0.0570248	0.07059941214132
ct	17Networks_LH_DorsAttnB_PostC_3	-0.195584	0.104527057406205
ct	17Networks_LH_DorsAttnB_PostC_4	-0.297948	0.106538089292046
ct	17Networks_LH_DorsAttnB_FEF_1	-0.38399	0.020468415913304
ct	17Networks_LH_SalVentAttnA_ParOper_1	0.197056	0.040801689058175
ct	17Networks_LH_SalVentAttnA_Ins_1	0.0766402	0.042819063274434
ct	17Networks_LH_SalVentAttnA_FrOper_1	0.21028	0.076621372344797
ct	17Networks_LH_SalVentAttnA_FrOper_2	-0.349536	0.079660422607466
ct	17Networks_LH_SalVentAttnA_ParMed_1	-0.1231236	0.13263015354285
ct	17Networks_LH_SalVentAttnA_FrMed_1	-0.383782	0.057919258196217
ct	17Networks_LH_SalVentAttnA_FrMed_2	-0.286976	0.061588083912393
ct	17Networks_LH_SalVentAttnB_IPL_1	-0.167576	0.026863869416002
ct	17Networks_LH_SalVentAttnB_PFCl_1	-0.894488	0.052258352155421
ct	17Networks_LH_SalVentAttnB_Ins_1	0.1885694	0.114284766774929
ct	17Networks_LH_SalVentAttnB_PFCmp_1	0.0830465	0.115070522939674
ct	17Networks_LH_Limbic_OFC_1	0.1372426	0.142313002420018
ct	17Networks_LH_Limbic_OFC_2	0.1402488	0.091132069093157
ct	17Networks_LH_Limbic_TempPole_1	0.09027726	0.10716054442442
ct	17Networks_LH_Limbic_TempPole_2	-0.0801928	0.045307538789919
ct	17Networks_LH_Limbic_TempPole_3	0.349008	0.052013494114508
ct	17Networks_LH_Limbic_TempPole_4	0.1262922	0.050990999492067
ct	17Networks_LH_ContA_Temp_1	0.084277	0.033544689147464
ct	17Networks_LH_ContA_IPS_1	-0.1048712	0.161656342151182
ct	17Networks_LH_ContA_IPS_2	-0.0934862	0.11102105630555
ct	17Networks_LH_ContA_IPS_3	-0.1999398	0.093665756470548
ct	17Networks_LH_ContA_PFCd_1	-0.61163	0.062731668238618
ct	17Networks_LH_ContA_PFClv_1	-0.709338	0.077483281874221
ct	17Networks_LH_ContA_PFCl_2	-0.618274	0.071903861718269
ct	17Networks_LH_ContA_PFCl_3	-0.217846	0.060264775615612
ct	17Networks_LH_ContA_PFCl_4	-0.471212	0.064427843515052
ct	17Networks_LH_ContA_Cingm_1	-0.02121598	0.092389942572782
ct	17Networks_LH_ContB_Temp_1	-0.0282906	0.07317769603028
ct	17Networks_LH_ContB_IPL_1	-0.21484	0.079149411558141
ct	17Networks_LH_ContB_PFCl_1	-0.944228	0.063077004288409
ct	17Networks_LH_ContB_PFClv_1	-0.365954	0.109378320201034
ct	17Networks_LH_ContB_PFClv_2	-0.618726	0.078686376711601
ct	17Networks_LH_ContC_pCun_1	-0.2044316	0.121957797630164
ct	17Networks_LH_ContC_pCun_2	-0.358686	0.115829308165075
ct	17Networks_LH_ContC_Cingp_1	0.0148324	0.080412244436404
ct	17Networks_LH_DefaultA_IPL_1	-0.054236	0.097774124902757
ct	17Networks_LH_DefaultA_PFCd_1	-0.85718	0.020218825386258
ct	17Networks_LH_DefaultA_pCunPCC_1	-0.0198892	0.078526623394235
ct	17Networks_LH_DefaultA_pCunPCC_2	0.1620216	0.091833440612884
ct	17Networks_LH_DefaultA_pCunPCC_3	-0.261636	0.117121547889362
ct	17Networks_LH_DefaultA_PFCm_1	-0.263158	0.082183787756467
ct	17Networks_LH_DefaultA_PFCm_2	-0.769268	0.121849441196913
ct	17Networks_LH_DefaultA_PFCm_3	-0.508486	0.041329862448356
ct	17Networks_LH_DefaultB_Temp_1	0.125073	0.053821295292849
ct	17Networks_LH_DefaultB_Temp_2	-0.08004482	0.094635569654132
ct	17Networks_LH_DefaultB_Temp_3	-0.0204434	0.057290724391475
ct	17Networks_LH_DefaultB_Temp_4	0.02528362	0.052294345297766
ct	17Networks_LH_DefaultB_IPL_1	0.0434808	0.063802659997057
ct	17Networks_LH_DefaultB_PFCd_1	-0.855394	0.132787547157104
ct	17Networks_LH_DefaultB_PFCd_2	-0.841812	0.116616234804593
ct	17Networks_LH_DefaultB_PFCd_3	-0.705288	0.087627669545641
ct	17Networks_LH_DefaultB_PFCd_4	-0.663806	0.126120987468383
ct	17Networks_LH_DefaultB_PFCv_1	0.437498	0.109682871816889
ct	17Networks_LH_DefaultB_PFCv_2	-0.376262	0.045790178204502
ct	17Networks_LH_DefaultB_PFCv_3	-0.149256	0.086990080400009
ct	17Networks_LH_DefaultB_PFCv_4	-0.447286	0.079511591481997
ct	17Networks_LH_DefaultC_IPL_1	-0.0147722	0.12947135474382
ct	17Networks_LH_DefaultC_Rsp_1	0.510028	0.068810771467845
ct	17Networks_LH_DefaultC_PHC_1	0.286002	0.105744214829938
ct	17Networks_LH_TempPar_1	0.344224	0.037761205356821
ct	17Networks_LH_TempPar_2	0.408988	0.072715755307911
ct	17Networks_RH_VisCent_ExStr_1	0.40379	0.05220585934548
ct	17Networks_RH_VisCent_ExStr_2	0.367506	0.027295382027002
ct	17Networks_RH_VisCent_Striate_1	0.595534	0.047907617661495
ct	17Networks_RH_VisCent_ExStr_4	0.62512	0.046608657457601
ct	17Networks_RH_VisCent_ExStr_5	0.252266	0.045945368428167
ct	17Networks_RH_VisCent_ExStr_6	0.480794	0.110396689624282
ct	17Networks_RH_VisPeri_ExStrInf_1	0.509564	0.052195179662494
ct	17Networks_RH_VisPeri_ExStrInf_2	0.399952	0.068105349055709
ct	17Networks_RH_VisPeri_StriCal_1	0.408738	0.092697983095642
ct	17Networks_RH_VisPeri_ExStrSup_4	0.441388	0.024874883316309
ct	17Networks_RH_VisPeri_ExStrSup_5	0.459766	0.186026918025322
ct	17Networks_RH_VisPeri_ExStrSup_6	0.17000252	0.118409511648144
ct	17Networks_RH_SomMotA_1	0.115990536	0.096035075784822
ct	17Networks_RH_SomMotA_2	0.30141	0.063423285944517
ct	17Networks_RH_SomMotA_3	-0.23108	0.053692921786768
ct	17Networks_RH_SomMotA_4	0.57962	0.048629263309246
ct	17Networks_RH_SomMotA_5	-0.207886	0.115399741897458
ct	17Networks_RH_SomMotA_6	0.0045134	0.032237823954169
ct	17Networks_RH_SomMotA_7	-0.01734462	0.080197366418243
ct	17Networks_RH_SomMotA_8	-0.375946	0.080036988199207
ct	17Networks_RH_SomMotA_9	0.219141	0.088491605421079
ct	17Networks_RH_SomMotA_10	0.16402	0.029619597397669
ct	17Networks_RH_SomMotA_11	0.1156682	0.088417324214206
ct	17Networks_RH_SomMotB_Aud_1	0.391536	0.015808013157889
ct	17Networks_RH_SomMotB_Aud_2	0.1216282	0.079753480370452
ct	17Networks_RH_SomMotB_S2_3	0.350182	0.065670734501755
ct	17Networks_RH_SomMotB_S2_4	0.574276	0.049812503751568
ct	17Networks_RH_SomMotB_S2_5	0.06825	0.028051998743405
ct	17Networks_RH_SomMotB_S2_6	0.0810572	0.016514981159541
ct	17Networks_RH_SomMotB_Cent_1	0.410092	0.053090387736388
ct	17Networks_RH_DorsAttnA_TempOcc_1	0.32162	0.088166572747272
ct	17Networks_RH_DorsAttnA_ParOcc_1	0.482034	0.043244939357109
ct	17Networks_RH_DorsAttnA_SPL_1	0.1698532	0.104981533219895
ct	17Networks_RH_DorsAttnA_SPL_2	-0.295578	0.135582127583247
ct	17Networks_RH_DorsAttnA_SPL_3	-0.043642	0.102364984201142
ct	17Networks_RH_DorsAttnA_SPL_4	-0.240164	0.104674957511336
ct	17Networks_RH_DorsAttnB_PostC_1	0.010759	0.047199882822948
ct	17Networks_RH_DorsAttnB_PostC_2	0.0365132	0.088492584032223
ct	17Networks_RH_DorsAttnB_PostC_3	-0.335056	0.112152574335144
ct	17Networks_RH_DorsAttnB_PostC_4	-0.2131132	0.134790014916536
ct	17Networks_RH_DorsAttnB_FEF_1	-0.272566	0.024933780900618
ct	17Networks_RH_SalVentAttnA_ParOper_1	0.1906822	0.062922007073837
ct	17Networks_RH_SalVentAttnA_PrC_1	-0.390748	0.073126485762684
ct	17Networks_RH_SalVentAttnA_Ins_1	0.1310758	0.067159282852038
ct	17Networks_RH_SalVentAttnA_Ins_2	0.1236688	0.087447665075747
ct	17Networks_RH_SalVentAttnA_FrOper_1	0.181618	0.053291033673593
ct	17Networks_RH_SalVentAttnA_FrMed_1	-0.226874	0.03134974688893
ct	17Networks_RH_SalVentAttnA_ParMed_1	0.1393112	0.049869746010984
ct	17Networks_RH_SalVentAttnA_ParMed_2	-0.077488282	0.139321041469882
ct	17Networks_RH_SalVentAttnA_FrMed_4	-0.220806	0.064645106388651
ct	17Networks_RH_SalVentAttnB_IPL_1	-0.161336	0.047258306994644
ct	17Networks_RH_SalVentAttnB_PFClv_1	-0.616436	0.058332922350933
ct	17Networks_RH_SalVentAttnB_PFCl_2	-0.804784	0.06377085211913
ct	17Networks_RH_SalVentAttnB_Ins_1	0.38456	0.121737000127324
ct	17Networks_RH_SalVentAttnB_Ins_2	0.0491937	0.065246262492192
ct	17Networks_RH_SalVentAttnB_PFCmp_1	-0.259792	0.074401876118818
ct	17Networks_RH_Limbic_OFC_1	-0.04151224	0.092545572647145
ct	17Networks_RH_Limbic_OFC_2	0.321138	0.144106992092681
ct	17Networks_RH_Limbic_OFC_3	-0.1792	0.064524532543832
ct	17Networks_RH_Limbic_OFC_4	-0.512368	0.089702004269693
ct	17Networks_RH_Limbic_TempPole_1	0.544272	0.076444433871931
ct	17Networks_RH_Limbic_TempPole_2	0.1437676	0.049625178173987
ct	17Networks_RH_Limbic_TempPole_3	0.409928	0.097566139464468
ct	17Networks_RH_Limbic_TempPole_4	0.1175796	0.066861869030861
ct	17Networks_RH_ContA_IPS_1	-0.1445584	0.129968985741984
ct	17Networks_RH_ContA_IPS_2	-0.080256	0.079394904738906
ct	17Networks_RH_ContA_PFCd_1	-0.373296	0.07559844694172
ct	17Networks_RH_ContA_PFCl_1	-0.41189	0.096189289164647
ct	17Networks_RH_ContA_PFCl_2	-0.583572	0.099287553449564
ct	17Networks_RH_ContA_Cingm_1	0.04860182	0.078384907297974
ct	17Networks_RH_ContB_Temp_1	-0.033538	0.11273888356286
ct	17Networks_RH_ContB_Temp_2	-0.261946	0.053876694683323
ct	17Networks_RH_ContB_IPL_1	-0.1701464	0.132168966581796
ct	17Networks_RH_ContB_IPL_2	-0.294744	0.092871706294221
ct	17Networks_RH_ContB_PFCld_1	-0.694472	0.06885124486892
ct	17Networks_RH_ContB_PFCld_2	-0.655544	0.065793993494847
ct	17Networks_RH_ContB_PFClv_1	-0.38762	0.057936123014921
ct	17Networks_RH_ContB_PFClv_2	-0.529054	0.067791497106938
ct	17Networks_RH_ContB_PFCmp_1	-0.495048	0.075074752880046
ct	17Networks_RH_ContB_PFCld_3	-0.522838	0.031164983073957
ct	17Networks_RH_ContC_pCun_1	-0.0087606	0.125334874060654
ct	17Networks_RH_ContC_pCun_2	-0.219316	0.12534230722306
ct	17Networks_RH_ContC_Cingp_1	0.1715366	0.100802929658815
ct	17Networks_RH_DefaultA_IPL_1	0.03608	0.040770848531764
ct	17Networks_RH_DefaultA_PFCd_1	-0.807458	0.069033736462689
ct	17Networks_RH_DefaultA_pCunPCC_1	-0.05606064	0.033425554776967
ct	17Networks_RH_DefaultA_PFCm_1	-0.346764	0.038932167676614
ct	17Networks_RH_DefaultA_PFCm_2	0.1078572	0.025686620042349
ct	17Networks_RH_DefaultA_PFCm_3	-0.800788	0.143120644283066
ct	17Networks_RH_DefaultB_Temp_1	0.20501	0.044719549975374
ct	17Networks_RH_DefaultB_AntTemp_1	-0.06092156	0.082652767744753
ct	17Networks_RH_DefaultB_PFCd_1	-0.883084	0.114265730776992
ct	17Networks_RH_DefaultB_PFCv_1	-0.316366	0.112750828733096
ct	17Networks_RH_DefaultC_IPL_1	-0.0706816	0.143488674690026
ct	17Networks_RH_DefaultC_Rsp_1	0.66364	0.097013202452037
ct	17Networks_RH_DefaultC_PHC_1	0.464004	0.118674835917308
ct	17Networks_RH_TempPar_1	-0.0158418	0.101105270986235
ct	17Networks_RH_TempPar_2	0.433514	0.111830233076749
ct	17Networks_RH_TempPar_3	0.44607	0.043137157416779
ct	17Networks_RH_TempPar_4	0.10158034	0.05993326187
sa	17Networks_LH_VisCent_ExStr_1	-0.436704	0.116260410845653
sa	17Networks_LH_VisCent_ExStr_2	-0.321462	0.13563445052788
sa	17Networks_LH_VisCent_Striate_1	-0.426592	0.100483386039683
sa	17Networks_LH_VisCent_ExStr_4	-0.04026334	0.114895024499445
sa	17Networks_LH_VisCent_ExStr_5	0.1528958	0.071303979118981
sa	17Networks_LH_VisCent_ExStr_6	0.241026	0.067121201047061
sa	17Networks_LH_VisPeri_ExStrInf_1	-0.232579	0.136286288763764
sa	17Networks_LH_VisPeri_ExStrInf_2	0.0964102	0.080201448778685
sa	17Networks_LH_VisPeri_ExStrInf_3	-0.15017	0.053076811791968
sa	17Networks_LH_VisPeri_StriCal_1	-0.10986418	0.078190917033003
sa	17Networks_LH_VisPeri_ExStrSup_5	-0.1138298	0.08219406245709
sa	17Networks_LH_VisPeri_ExStrSup_6	0.21089	0.051504705610264
sa	17Networks_LH_SomMotA_1	-0.0437584	0.021589490656336
sa	17Networks_LH_SomMotA_2	-0.03919	0.051800602858461
sa	17Networks_LH_SomMotA_3	0.213558	0.098537840294985
sa	17Networks_LH_SomMotA_4	0.14745	0.050381453929001
sa	17Networks_LH_SomMotA_5	0.01289278	0.025276618147846
sa	17Networks_LH_SomMotA_6	-0.151264	0.056160030092585
sa	17Networks_LH_SomMotA_7	-0.3193	0.076037618979029
sa	17Networks_LH_SomMotA_8	-0.03591896	0.024252539819739
sa	17Networks_LH_SomMotB_Aud_1	-0.263946	0.055612435030306
sa	17Networks_LH_SomMotB_Aud_2	-0.01870456	0.086291225697449
sa	17Networks_LH_SomMotB_S2_1	-0.453002	0.067334597496384
sa	17Networks_LH_SomMotB_S2_2	0.1182276	0.035084919250299
sa	17Networks_LH_SomMotB_Aud_5	0.02731196	0.056048529332249
sa	17Networks_LH_SomMotB_S2_3	0.291024	0.023633608061403
sa	17Networks_LH_SomMotB_Cent_1	-0.0190606	0.091138262427479
sa	17Networks_LH_SomMotB_Cent_2	0.095287	0.094309610904722
sa	17Networks_LH_DorsAttnA_TempOcc_1	0.166939	0.149264788252287
sa	17Networks_LH_DorsAttnA_TempOcc_2	0.0571182	0.078884065876449
sa	17Networks_LH_DorsAttnA_ParOcc_1	0.05537166	0.075673446495967
sa	17Networks_LH_DorsAttnA_SPL_1	0.016788	0.095153703104504
sa	17Networks_LH_DorsAttnA_SPL_2	-0.1555538	0.094068694857535
sa	17Networks_LH_DorsAttnA_SPL_3	0.1040821	0.078090695171064
sa	17Networks_LH_DorsAttnB_PostC_1	-0.0094304	0.078828435436079
sa	17Networks_LH_DorsAttnB_PostC_2	0.03053132	0.067537985361662
sa	17Networks_LH_DorsAttnB_PostC_3	0.164922	0.026955748366536
sa	17Networks_LH_DorsAttnB_PostC_4	0.245602	0.030242720942402
sa	17Networks_LH_DorsAttnB_FEF_1	-0.1635336	0.06464299679625
sa	17Networks_LH_SalVentAttnA_ParOper_1	0.292704	0.079237866452852
sa	17Networks_LH_SalVentAttnA_Ins_1	0.0996226	0.146092252962982
sa	17Networks_LH_SalVentAttnA_FrOper_1	-0.316732	0.09927196819848
sa	17Networks_LH_SalVentAttnA_FrOper_2	0.1153156	0.060405474539151
sa	17Networks_LH_SalVentAttnA_ParMed_1	-0.330898	0.060360265241299
sa	17Networks_LH_SalVentAttnA_FrMed_1	-0.1052736	0.052724543063928
sa	17Networks_LH_SalVentAttnA_FrMed_2	0.0572572	0.046140704781137
sa	17Networks_LH_SalVentAttnB_IPL_1	0.180332	0.046856742524422
sa	17Networks_LH_SalVentAttnB_PFCl_1	-0.0473886	0.0533363113254
sa	17Networks_LH_SalVentAttnB_Ins_1	-0.592878	0.108046732343001
sa	17Networks_LH_SalVentAttnB_PFCmp_1	0.19761	0.097260698126222
sa	17Networks_LH_Limbic_OFC_1	0.240954	0.127417797540218
sa	17Networks_LH_Limbic_OFC_2	-0.410514	0.077708453401158
sa	17Networks_LH_Limbic_TempPole_1	0.487452	0.122219451275155
sa	17Networks_LH_Limbic_TempPole_2	0.633456	0.136733474796774
sa	17Networks_LH_Limbic_TempPole_3	0.11689304	0.15098719052525
sa	17Networks_LH_Limbic_TempPole_4	0.341116	0.179833526990937
sa	17Networks_LH_ContA_Temp_1	0.1536206	0.15496481471547
sa	17Networks_LH_ContA_IPS_1	-0.184278	0.06322274369244
sa	17Networks_LH_ContA_IPS_2	-0.0333016	0.042100883848204
sa	17Networks_LH_ContA_IPS_3	-0.0231526	0.039604545020742
sa	17Networks_LH_ContA_PFCd_1	0.0551144	0.018572689581749
sa	17Networks_LH_ContA_PFClv_1	-0.442356	0.070104161645369
sa	17Networks_LH_ContA_PFCl_2	0.04584398	0.04818458551344
sa	17Networks_LH_ContA_PFCl_3	0.202278	0.047686672876182
sa	17Networks_LH_ContA_PFCl_4	0.271926	0.074175582437889
sa	17Networks_LH_ContA_Cingm_1	0.02221518	0.062814136121673
sa	17Networks_LH_ContB_Temp_1	0.2198664	0.116693161559708
sa	17Networks_LH_ContB_IPL_1	-0.132832	0.034809460926593
sa	17Networks_LH_ContB_PFCl_1	0.301238	0.05743355439114
sa	17Networks_LH_ContB_PFClv_1	-0.277974	0.038706279593885
sa	17Networks_LH_ContB_PFClv_2	0.280466	0.08050010080739
sa	17Networks_LH_ContC_pCun_1	-0.0181336	0.10342881815674
sa	17Networks_LH_ContC_pCun_2	0.298248	0.061948730979738
sa	17Networks_LH_ContC_Cingp_1	-0.1286852	0.077687398738148
sa	17Networks_LH_DefaultA_IPL_1	-0.0694138	0.095080938916273
sa	17Networks_LH_DefaultA_PFCd_1	0.08043	0.115748917491698
sa	17Networks_LH_DefaultA_pCunPCC_1	0.189467	0.085940124185389
sa	17Networks_LH_DefaultA_pCunPCC_2	-0.0344076734	0.048280209478661
sa	17Networks_LH_DefaultA_pCunPCC_3	0.1880946	0.076252647434696
sa	17Networks_LH_DefaultA_PFCm_1	0.028537	0.127665881338751
sa	17Networks_LH_DefaultA_PFCm_2	0.01133396	0.067320809354968
sa	17Networks_LH_DefaultA_PFCm_3	0.308098	0.0892321563115
sa	17Networks_LH_DefaultB_Temp_1	0.435352	0.122596877896625
sa	17Networks_LH_DefaultB_Temp_2	0.488304	0.091942331817286
sa	17Networks_LH_DefaultB_Temp_3	-0.0435832	0.067137092781859
sa	17Networks_LH_DefaultB_Temp_4	-0.33522	0.050380469926351
sa	17Networks_LH_DefaultB_IPL_1	-0.1074542	0.029004484449823
sa	17Networks_LH_DefaultB_PFCd_1	-0.0166322	0.05104084877527
sa	17Networks_LH_DefaultB_PFCd_2	-0.0175924	0.111471642056624
sa	17Networks_LH_DefaultB_PFCd_3	-0.1709394	0.152332075436528
sa	17Networks_LH_DefaultB_PFCd_4	0.051085	0.096796219099715
sa	17Networks_LH_DefaultB_PFCv_1	0.0349156	0.101222298340336
sa	17Networks_LH_DefaultB_PFCv_2	0.0567264	0.108551548237692
sa	17Networks_LH_DefaultB_PFCv_3	-0.31693	0.045320817512485
sa	17Networks_LH_DefaultB_PFCv_4	-0.151571	0.06293048450473
sa	17Networks_LH_DefaultC_IPL_1	0.02803446	0.020026700530991
sa	17Networks_LH_DefaultC_Rsp_1	-0.0402976	0.081057297572766
sa	17Networks_LH_DefaultC_PHC_1	-0.346328	0.094345184932778
sa	17Networks_LH_TempPar_1	-0.287342	0.061337395771259
sa	17Networks_LH_TempPar_2	-0.1153492	0.094823296091731
sa	17Networks_RH_VisCent_ExStr_1	-0.37251	0.120339182313991
sa	17Networks_RH_VisCent_ExStr_2	0.02291748	0.036398494175955
sa	17Networks_RH_VisCent_Striate_1	-0.526044	0.131975013657889
sa	17Networks_RH_VisCent_ExStr_4	0.0262968	0.111291301731986
sa	17Networks_RH_VisCent_ExStr_5	0.1531028	0.073756601732997
sa	17Networks_RH_VisCent_ExStr_6	0.165156	0.058610949744907
sa	17Networks_RH_VisPeri_ExStrInf_1	0.100618	0.082263431331911
sa	17Networks_RH_VisPeri_ExStrInf_2	-0.0113794	0.087550456479678
sa	17Networks_RH_VisPeri_StriCal_1	-0.02643402	0.078689901013103
sa	17Networks_RH_VisPeri_ExStrSup_4	-0.0633604	0.098469948904729
sa	17Networks_RH_VisPeri_ExStrSup_5	0.089323626	0.060041277496772
sa	17Networks_RH_VisPeri_ExStrSup_6	0.273684	0.034181285522929
sa	17Networks_RH_SomMotA_1	-0.04195814	0.065419251113858
sa	17Networks_RH_SomMotA_2	-0.0720708	0.134409022514115
sa	17Networks_RH_SomMotA_3	-0.180548	0.068640522798126
sa	17Networks_RH_SomMotA_4	-0.0104012	0.043047434693603
sa	17Networks_RH_SomMotA_5	0.311888	0.102636312141464
sa	17Networks_RH_SomMotA_6	-0.0890002	0.034129052143299
sa	17Networks_RH_SomMotA_7	0.023452	0.093131848352215
sa	17Networks_RH_SomMotA_8	-0.0280432	0.033976928895944
sa	17Networks_RH_SomMotA_9	-0.203812	0.045374280379969
sa	17Networks_RH_SomMotA_10	-0.414942	0.139750896133084
sa	17Networks_RH_SomMotA_11	-0.206976	0.033327820660823
sa	17Networks_RH_SomMotB_Aud_1	-0.395662	0.167859229028374
sa	17Networks_RH_SomMotB_Aud_2	-0.632894	0.155961542631509
sa	17Networks_RH_SomMotB_S2_3	-0.570554	0.066075046197487
sa	17Networks_RH_SomMotB_S2_4	-0.693694	0.17590114476603
sa	17Networks_RH_SomMotB_S2_5	0.223292	0.068637404306981
sa	17Networks_RH_SomMotB_S2_6	-0.0244946	0.086765219439013
sa	17Networks_RH_SomMotB_Cent_1	-0.1286118	0.117591739808543
sa	17Networks_RH_DorsAttnA_TempOcc_1	0.126187064	0.144517153568635
sa	17Networks_RH_DorsAttnA_ParOcc_1	0.1072916	0.123544350039976
sa	17Networks_RH_DorsAttnA_SPL_1	-0.0247678	0.061973317877132
sa	17Networks_RH_DorsAttnA_SPL_2	-0.1051318	0.04601077387091
sa	17Networks_RH_DorsAttnA_SPL_3	0.05963806	0.04303205682823
sa	17Networks_RH_DorsAttnA_SPL_4	-0.0548658	0.084524470738952
sa	17Networks_RH_DorsAttnB_PostC_1	-0.05322694	0.082815987409546
sa	17Networks_RH_DorsAttnB_PostC_2	0.194986	0.043156967340164
sa	17Networks_RH_DorsAttnB_PostC_3	0.1763394	0.0607506604639
sa	17Networks_RH_DorsAttnB_PostC_4	0.235906	0.078184288255378
sa	17Networks_RH_DorsAttnB_FEF_1	-0.089262	0.044172114438863
sa	17Networks_RH_SalVentAttnA_ParOper_1	-0.2025602	0.143016040901711
sa	17Networks_RH_SalVentAttnA_PrC_1	0.0720518	0.055009499617793
sa	17Networks_RH_SalVentAttnA_Ins_1	0.2458152	0.161571422674927
sa	17Networks_RH_SalVentAttnA_Ins_2	-0.0623348	0.136437892446344
sa	17Networks_RH_SalVentAttnA_FrOper_1	-0.0143172	0.063721119706892
sa	17Networks_RH_SalVentAttnA_FrMed_1	0.06604282	0.067489728944203
sa	17Networks_RH_SalVentAttnA_ParMed_1	-0.181396	0.048743383961313
sa	17Networks_RH_SalVentAttnA_ParMed_2	-0.31226	0.062553458337649
sa	17Networks_RH_SalVentAttnA_FrMed_4	-0.1030318	0.071398956870531
sa	17Networks_RH_SalVentAttnB_IPL_1	0.0922638	0.044106926952577
sa	17Networks_RH_SalVentAttnB_PFClv_1	-0.364404	0.07276270287723
sa	17Networks_RH_SalVentAttnB_PFCl_2	-0.0687748	0.081898442889349
sa	17Networks_RH_SalVentAttnB_Ins_1	-0.252398	0.089808526710998
sa	17Networks_RH_SalVentAttnB_Ins_2	-0.60147	0.1057283862073
sa	17Networks_RH_SalVentAttnB_PFCmp_1	0.00256536	0.063135200724699
sa	17Networks_RH_Limbic_OFC_1	-0.484418	0.034794227538487
sa	17Networks_RH_Limbic_OFC_2	0.1041824	0.105229574907913
sa	17Networks_RH_Limbic_OFC_3	-0.126187	0.0704593825051
sa	17Networks_RH_Limbic_OFC_4	0.1239964	0.074896952803836
sa	17Networks_RH_Limbic_TempPole_1	0.04829506	0.050181694414079
sa	17Networks_RH_Limbic_TempPole_2	0.597032	0.116122203604651
sa	17Networks_RH_Limbic_TempPole_3	0.231214	0.115073978509479
sa	17Networks_RH_Limbic_TempPole_4	0.406612	0.148888121319332
sa	17Networks_RH_ContA_IPS_1	-0.06182628	0.035945837582285
sa	17Networks_RH_ContA_IPS_2	0.02114288	0.029713426884609
sa	17Networks_RH_ContA_PFCd_1	0.0996078	0.094082470525598
sa	17Networks_RH_ContA_PFCl_1	0.378168	0.074710056016577
sa	17Networks_RH_ContA_PFCl_2	-0.0731276	0.101420593188957
sa	17Networks_RH_ContA_Cingm_1	0.0975972	0.098383818566368
sa	17Networks_RH_ContB_Temp_1	0.478222	0.101187776781586
sa	17Networks_RH_ContB_Temp_2	0.497942	0.223728126908532
sa	17Networks_RH_ContB_IPL_1	-0.15363886	0.085919864498834
sa	17Networks_RH_ContB_IPL_2	0.05666362	0.053963980505259
sa	17Networks_RH_ContB_PFCld_1	-0.08629256	0.09891763482043
sa	17Networks_RH_ContB_PFCld_2	0.0856766	0.083047852481566
sa	17Networks_RH_ContB_PFClv_1	0.0655058	0.04930843481799
sa	17Networks_RH_ContB_PFClv_2	0.0962886	0.074551639034967
sa	17Networks_RH_ContB_PFCmp_1	0.0910676	0.056101158805322
sa	17Networks_RH_ContB_PFCld_3	0.275558	0.026020254994907
sa	17Networks_RH_ContC_pCun_1	0.0492996	0.025625642075858
sa	17Networks_RH_ContC_pCun_2	-0.01680976	0.0321433619335
sa	17Networks_RH_ContC_Cingp_1	-0.1899164	0.106107766420748
sa	17Networks_RH_DefaultA_IPL_1	0.05442398	0.144956590054754
sa	17Networks_RH_DefaultA_PFCd_1	0.16633	0.053383001976285
sa	17Networks_RH_DefaultA_pCunPCC_1	-0.0740294	0.030676827497315
sa	17Networks_RH_DefaultA_PFCm_1	0.207962	0.038554283419615
sa	17Networks_RH_DefaultA_PFCm_2	0.0805298	0.066936164990982
sa	17Networks_RH_DefaultA_PFCm_3	0.0776584	0.027966290231277
sa	17Networks_RH_DefaultB_Temp_1	0.0512784	0.059497307865987
sa	17Networks_RH_DefaultB_AntTemp_1	0.3073	0.107060724824746
sa	17Networks_RH_DefaultB_PFCd_1	-0.0063286	0.036775582623529
sa	17Networks_RH_DefaultB_PFCv_1	-0.33332	0.074946107303849
sa	17Networks_RH_DefaultC_IPL_1	0.0736	0.088513139496348
sa	17Networks_RH_DefaultC_Rsp_1	0.1226358	0.120785517025842
sa	17Networks_RH_DefaultC_PHC_1	-0.24329	0.089391411500211
sa	17Networks_RH_TempPar_1	-0.243606	0.031145886245217
sa	17Networks_RH_TempPar_2	-0.301678	0.027344395586665
sa	17Networks_RH_TempPar_3	0.0805916	0.128483105517029
sa	17Networks_RH_TempPar_4	-0.1716542	0.061370172667184
gmv	Node_1_cortex_gmv	-0.10187872	0.133782321979371
gmv	Node_2_cortex_gmv	0.0713338	0.16576812082605
gmv	Node_3_cortex_gmv	0.017026	0.168823325232327
gmv	Node_4_cortex_gmv	-0.0222356	0.19890499925668
gmv	Node_5_cortex_gmv	-0.0036566	0.138929494398418
gmv	Node_6_cortex_gmv	-0.08590436	0.161561522492356
gmv	Node_7_cortex_gmv	-0.433128	0.16144205870838
gmv	Node_8_cortex_gmv	-0.28971	0.144418790328683
gmv	Node_9_cortex_gmv	-0.28781	0.100404649045749
gmv	Node_10_cortex_gmv	-0.0723576	0.117161716735033
gmv	Node_11_cortex_gmv	-0.03595264	0.187600858037878
gmv	Node_12_cortex_gmv	0.1167506	0.162935721104367
gmv	Node_13_cortex_gmv	-0.335416	0.184536898288662
gmv	Node_14_cortex_gmv	0.18359	0.047864643005041
gmv	Node_15_cortex_gmv	0.294028	0.093274427738797
gmv	Node_16_cortex_gmv	0.29512	0.084031972189161
gmv	Node_17_cortex_gmv	0.21874	0.099361384601866
gmv	Node_18_cortex_gmv	-0.1366726	0.06805989916096
gmv	Node_19_cortex_gmv	-0.0911394	0.123694646172743
gmv	Node_20_cortex_gmv	0.1675312	0.126420627973444
gmv	Node_21_cortex_gmv	-0.310662	0.117193885164713
gmv	Node_22_cortex_gmv	0.064978	0.153354615238668
gmv	Node_23_cortex_gmv	0.06796216	0.160790718740007
gmv	Node_24_cortex_gmv	-0.1380056	0.146202795858356
gmv	Node_25_cortex_gmv	-0.0982524	0.150453497622355
gmv	Node_26_cortex_gmv	0.0787922	0.129552313689104
gmv	Node_27_cortex_gmv	-0.11680726	0.0717807006969
gmv	Node_28_cortex_gmv	-0.0215816	0.076847006674301
gmv	Node_29_cortex_gmv	-0.095029	0.111918443542608
gmv	Node_30_cortex_gmv	-0.0615694	0.07031419192311
gmv	Node_31_cortex_gmv	-0.1208706	0.061294552138016
gmv	Node_32_cortex_gmv	-0.320754	0.12469394524194
gmv	Node_33_cortex_gmv	-0.1582386	0.098400187829089
gmv	Node_34_cortex_gmv	-0.017001	0.100820189133923
gmv	Node_35_cortex_gmv	-0.297986	0.051178061999259
gmv	Node_36_cortex_gmv	-0.215512	0.070119892826501
gmv	Node_37_cortex_gmv	0.04416062	0.091374653090844
gmv	Node_38_cortex_gmv	0.066210658	0.091444895612575
gmv	Node_39_cortex_gmv	-0.411804	0.118152038408146
gmv	Node_40_cortex_gmv	-0.0511013	0.064204451048584
gmv	Node_41_cortex_gmv	-0.310058	0.096317887850596
gmv	Node_42_cortex_gmv	-0.327537	0.159800354880707
gmv	Node_43_cortex_gmv	-0.3381	0.142226923084204
gmv	Node_44_cortex_gmv	-0.2205436	0.169946525103634
gmv	Node_45_cortex_gmv	-0.2864918	0.182182098204516
gmv	Node_46_cortex_gmv	-0.1219176	0.105925538841207
gmv	Node_47_cortex_gmv	0.04909372	0.078900073518927
gmv	Node_48_cortex_gmv	-0.47223	0.166714868113195
gmv	Node_49_cortex_gmv	-0.508238	0.171217930194241
gmv	Node_50_cortex_gmv	-0.13357834	0.154971230464167
gmv	Node_51_cortex_gmv	0.267758	0.131667000117721
gmv	Node_52_cortex_gmv	-0.3739	0.164125996874353
gmv	Node_53_cortex_gmv	0.45149	0.119763059621905
gmv	Node_54_cortex_gmv	0.280124	0.113255985625485
gmv	Node_55_cortex_gmv	0.15374258	0.115053813292224
gmv	Node_56_cortex_gmv	-0.1717242	0.112272209759139
gmv	Node_57_cortex_gmv	0.033422	0.073017018670307
gmv	Node_58_cortex_gmv	-0.2033672	0.138796530969618
gmv	Node_59_cortex_gmv	-0.1294002	0.084033918617425
gmv	Node_60_cortex_gmv	-0.307902	0.135724157098138
gmv	Node_61_cortex_gmv	-0.0951112	0.082990477566405
gmv	Node_62_cortex_gmv	-0.414692	0.136127236694205
gmv	Node_63_cortex_gmv	-0.2008054	0.102811135952289
gmv	Node_64_cortex_gmv	-0.143538	0.082101372522023
gmv	Node_65_cortex_gmv	0.0002846	0.077977225635438
gmv	Node_66_cortex_gmv	-0.0337436	0.114574946802519
gmv	Node_67_cortex_gmv	0.27464	0.111808899690499
gmv	Node_68_cortex_gmv	-0.1126684	0.070691259677558
gmv	Node_69_cortex_gmv	-0.063820524	0.068242170123194
gmv	Node_70_cortex_gmv	-0.2047112	0.102465980682371
gmv	Node_71_cortex_gmv	-0.248952	0.147569811004826
gmv	Node_72_cortex_gmv	-0.0693324	0.194891471525308
gmv	Node_73_cortex_gmv	0.0758846	0.089547813707538
gmv	Node_74_cortex_gmv	-0.13602706	0.128292877436427
gmv	Node_75_cortex_gmv	-0.190832	0.066548316808166
gmv	Node_76_cortex_gmv	-0.2421602	0.14818962651009
gmv	Node_77_cortex_gmv	0.0734323	0.109776971855212
gmv	Node_78_cortex_gmv	-0.17218	0.14756273804894
gmv	Node_79_cortex_gmv	0.03071282	0.088330467367506
gmv	Node_80_cortex_gmv	-0.06209698	0.142368685067335
gmv	Node_81_cortex_gmv	-0.09582	0.148943490626479
gmv	Node_82_cortex_gmv	0.1359734	0.141385485056989
gmv	Node_83_cortex_gmv	0.571374	0.190684403478628
gmv	Node_84_cortex_gmv	0.608942	0.142614166792784
gmv	Node_85_cortex_gmv	0.06897684	0.156718350125721
gmv	Node_86_cortex_gmv	-0.313444	0.11025012303848
gmv	Node_87_cortex_gmv	-0.0871276	0.064946040397395
gmv	Node_88_cortex_gmv	-0.227179	0.123054087823201
gmv	Node_89_cortex_gmv	-0.2199326	0.152238216896415
gmv	Node_90_cortex_gmv	-0.360274	0.155045223015738
gmv	Node_91_cortex_gmv	-0.117288	0.144103603424758
gmv	Node_92_cortex_gmv	0.0419302	0.127508560127154
gmv	Node_93_cortex_gmv	0.05255652	0.156575658550593
gmv	Node_94_cortex_gmv	-0.134172	0.126366458643107
gmv	Node_95_cortex_gmv	-0.47478	0.133567133681905
gmv	Node_96_cortex_gmv	-0.151338	0.050892644065719
gmv	Node_97_cortex_gmv	-0.0204672	0.150266366022806
gmv	Node_98_cortex_gmv	-0.540142	0.11882395137345
gmv	Node_99_cortex_gmv	-0.326048	0.076228404286067
gmv	Node_100_cortex_gmv	-0.0238398	0.068075584886948
gmv	Node_101_cortex_gmv	-0.1909514	0.13657799518883
gmv	Node_102_cortex_gmv	-0.1380438	0.083796174776657
gmv	Node_103_cortex_gmv	-0.0913998	0.134800677476784
gmv	Node_104_cortex_gmv	-0.04524652	0.100204511739003
gmv	Node_105_cortex_gmv	-0.0609326	0.087424471518563
gmv	Node_106_cortex_gmv	-0.03291338	0.161609262760437
gmv	Node_107_cortex_gmv	-0.2130246	0.11857182256253
gmv	Node_108_cortex_gmv	-0.15644216	0.142373990972115
gmv	Node_109_cortex_gmv	-0.001702	0.119889620637068
gmv	Node_110_cortex_gmv	0.07442204	0.142374425838379
gmv	Node_111_cortex_gmv	0.0349806	0.170741455831031
gmv	Node_112_cortex_gmv	-0.0758174	0.146048042363806
gmv	Node_113_cortex_gmv	-0.1849872	0.109918198307651
gmv	Node_114_cortex_gmv	-0.1891086	0.112915119181622
gmv	Node_115_cortex_gmv	-0.342342	0.164559982134175
gmv	Node_116_cortex_gmv	-0.014165	0.110715407561459
gmv	Node_117_cortex_gmv	0.205114	0.050502861602091
gmv	Node_118_cortex_gmv	0.126099	0.101745525388098
gmv	Node_119_cortex_gmv	0.1076782	0.065272696127094
gmv	Node_120_cortex_gmv	0.02031394	0.070948781702845
gmv	Node_121_cortex_gmv	0.0109074	0.094464149640485
gmv	Node_122_cortex_gmv	-0.15578048	0.107716137542858
gmv	Node_123_cortex_gmv	0.05310642	0.088818815911844
gmv	Node_124_cortex_gmv	-0.448408	0.23692438017224
gmv	Node_125_cortex_gmv	-0.441178	0.197778091607741
gmv	Node_126_cortex_gmv	-0.1519196	0.185333603057567
gmv	Node_127_cortex_gmv	-0.238765	0.22829880261403
gmv	Node_128_cortex_gmv	-0.067036634	0.149077847834629
gmv	Node_129_cortex_gmv	-0.329866	0.171236687745354
gmv	Node_130_cortex_gmv	-0.1733016	0.085760620233298
gmv	Node_131_cortex_gmv	-0.0927942	0.147670611068012
gmv	Node_132_cortex_gmv	-0.0258714	0.106117510307206
gmv	Node_133_cortex_gmv	-0.37977	0.106977291749231
gmv	Node_134_cortex_gmv	-0.093892	0.064457383843901
gmv	Node_135_cortex_gmv	-0.1400528	0.10836570277168
gmv	Node_136_cortex_gmv	0.024127	0.067048626637687
gmv	Node_137_cortex_gmv	-0.1821362	0.066653948324162
gmv	Node_138_cortex_gmv	-0.1706182	0.094500795087661
gmv	Node_139_cortex_gmv	0.1486224	0.083191578638105
gmv	Node_140_cortex_gmv	0.265244	0.060206826689338
gmv	Node_141_cortex_gmv	-0.368708	0.092992385279656
gmv	Node_142_cortex_gmv	-0.217449	0.183187840349735
gmv	Node_143_cortex_gmv	-0.03808626	0.117718461549742
gmv	Node_144_cortex_gmv	-0.272686	0.105894905590401
gmv	Node_145_cortex_gmv	-0.463876	0.123546581215346
gmv	Node_146_cortex_gmv	-0.436898	0.164413400214216
gmv	Node_147_cortex_gmv	-0.2326992	0.156069760374007
gmv	Node_148_cortex_gmv	-0.359836	0.201060128270127
gmv	Node_149_cortex_gmv	-0.2656572	0.173681058348917
gmv	Node_150_cortex_gmv	-0.01318616	0.091299938787647
gmv	Node_151_cortex_gmv	-0.1784712	0.102356520443008
gmv	Node_152_cortex_gmv	-0.26402	0.124548798669437
gmv	Node_153_cortex_gmv	-0.273238	0.128791962365669
gmv	Node_154_cortex_gmv	-0.2554298	0.112442382802038
gmv	Node_155_cortex_gmv	-0.565248	0.162803951026994
gmv	Node_156_cortex_gmv	-0.0304298	0.119767300041372
gmv	Node_157_cortex_gmv	-0.408392	0.118568079895054
gmv	Node_158_cortex_gmv	0.248744	0.12973655876429
gmv	Node_159_cortex_gmv	-0.295406	0.153617717988518
gmv	Node_160_cortex_gmv	-0.11819234	0.151739996091169
gmv	Node_161_cortex_gmv	0.320068	0.13072753485781
gmv	Node_162_cortex_gmv	0.366958	0.099119041914256
gmv	Node_163_cortex_gmv	0.0678982	0.106170249214175
gmv	Node_164_cortex_gmv	-0.04369932	0.107354437171046
gmv	Node_165_cortex_gmv	-0.27469	0.098991547113882
gmv	Node_166_cortex_gmv	-0.22519	0.119561129762143
gmv	Node_167_cortex_gmv	-0.2908224	0.154972935407445
gmv	Node_168_cortex_gmv	-0.296616	0.107521422191115
gmv	Node_169_cortex_gmv	-0.1083134	0.079892081039362
gmv	Node_170_cortex_gmv	-0.0558952	0.130645979445217
gmv	Node_171_cortex_gmv	0.535756	0.140184833273789
gmv	Node_172_cortex_gmv	0.413698	0.14712840521123
gmv	Node_173_cortex_gmv	-0.209494	0.063082281823029
gmv	Node_174_cortex_gmv	-0.210213	0.110434194410065
gmv	Node_175_cortex_gmv	-0.27016	0.166664317266774
gmv	Node_176_cortex_gmv	-0.26094	0.147202983665414
gmv	Node_177_cortex_gmv	-0.01539542	0.145600951222792
gmv	Node_178_cortex_gmv	-0.16307286	0.14209806947562
gmv	Node_179_cortex_gmv	-0.17149346	0.114071304068368
gmv	Node_180_cortex_gmv	-0.181144	0.091930572879755
gmv	Node_181_cortex_gmv	-0.04472458	0.167170743698567
gmv	Node_182_cortex_gmv	0.0294068	0.099790593593284
gmv	Node_183_cortex_gmv	-0.14626622	0.164364365171688
gmv	Node_184_cortex_gmv	-0.0436564	0.10202074926847
gmv	Node_185_cortex_gmv	-0.515754	0.191297209153715
gmv	Node_186_cortex_gmv	0.0006044	0.130635715592253
gmv	Node_187_cortex_gmv	0.242048	0.095311034355944
gmv	Node_188_cortex_gmv	0.1119466	0.078435761848789
gmv	Node_189_cortex_gmv	-0.1251042	0.139990055736827
gmv	Node_190_cortex_gmv	0.1678944	0.131100612724731
gmv	Node_191_cortex_gmv	0.365912	0.165687015846143
gmv	Node_192_cortex_gmv	-0.26328	0.11190008690792
gmv	Node_193_cortex_gmv	-0.313692	0.155381152557188
gmv	Node_194_cortex_gmv	-0.1570374	0.040008491896096
gmv	Node_195_cortex_gmv	0.09787586	0.168373151349014
gmv	Node_196_cortex_gmv	-0.520798	0.151904134802184
gmv	Node_197_cortex_gmv	-0.2818578	0.135288891909868
gmv	Node_198_cortex_gmv	-0.2176146	0.110676853523219
gmv	Node_199_cortex_gmv	0.0894438	0.093140685957856
gmv	Node_200_cortex_gmv	-0.1268342	0.144697829469554
gmv	Node_1_subcortex_gmv	-0.358658	0.081826573739831
gmv	Node_2_subcortex_gmv	-0.790406	0.099914531125357
gmv	Node_3_subcortex_gmv	-0.271168	0.039249216807473
gmv	Node_4_subcortex_gmv	-0.467636	0.049326366985619
gmv	Node_5_subcortex_gmv	-0.398304	0.098564955892041
gmv	Node_6_subcortex_gmv	-0.1986482	0.094504586958518
gmv	Node_7_subcortex_gmv	-0.07437818	0.097667755996347
gmv	Node_8_subcortex_gmv	-0.177054	0.101400912086628
gmv	Node_9_subcortex_gmv	-0.984922	0.022519092344053
gmv	Node_10_subcortex_gmv	-0.423414	0.138253070598812
gmv	Node_11_subcortex_gmv	-0.851296	0.058257683441757
gmv	Node_12_subcortex_gmv	-0.692442	0.062086372659385
gmv	Node_13_subcortex_gmv	-0.740892	0.060058084135277
gmv	Node_14_subcortex_gmv	-0.867618	0.057157281863294
gmv	Node_15_subcortex_gmv	-0.621162	0.127909504220758
gmv	Node_16_subcortex_gmv	-0.687498	0.071774901044864
gmv	Node_17_subcortex_gmv	-0.305676	0.069318820532378
gmv	Node_18_subcortex_gmv	-0.717918	0.087721778196751
gmv	Node_19_subcortex_gmv	-0.212488	0.050740486990174
gmv	Node_20_subcortex_gmv	-0.388142	0.058738516494716
gmv	Node_21_subcortex_gmv	-0.309332	0.093619053990093
gmv	Node_22_subcortex_gmv	-0.1141558	0.097872977701713
gmv	Node_23_subcortex_gmv	-0.153823252	0.095611474814363
gmv	Node_24_subcortex_gmv	-0.10158	0.098454578014433
gmv	Node_25_subcortex_gmv	-0.972698	0.017973952542499
gmv	Node_26_subcortex_gmv	-0.494514	0.108892213128396
gmv	Node_27_subcortex_gmv	0	0
gmv	Node_28_subcortex_gmv	0	0
gmv	Node_29_subcortex_gmv	-0.769808	0.064169786660079
gmv	Node_30_subcortex_gmv	-0.780034	0.073811801427685
gmv	Node_31_subcortex_gmv	-0.643584	0.109305294382294
gmv	Node_32_subcortex_gmv	-0.634164	0.076301505096558
gmv	Node_1_cerebellum_gmv	-0.534556	0.102770539455624
gmv	Node_2_cerebellum_gmv	-0.675404	0.128626086117863
gmv	Node_3_cerebellum_gmv	-0.366094	0.099639403249919
gmv	Node_4_cerebellum_gmv	-0.548088	0.119605649406707
gmv	Node_5_cerebellum_gmv	-0.565592	0.096773970002269
gmv	Node_6_cerebellum_gmv	-0.471616	0.113813667588739
gmv	Node_7_cerebellum_gmv	-0.445312	0.110510507509467
